# Supplementary material for: Decoding the Mechanism of Shixiao Powder in Treating Coronary Heart Disease Based on Network Pharmacology and Molecular Docking
Source: Evid Based Complement Alternat Med. 2022 Jul 6;2022:3756668. doi: 10.1155/2022/3756668 (PMC9279019; doi:10.1155/2022/3756668)
Supplement: Supplementary Materials — S1–S6 are provided later in the article references. [file 3756668.f1.zip]

Archive with 6 entries (6 files):
- Supplemental Files/Table S1.xlsx
- Supplemental Files/Table S2.xlsx
- Supplemental Files/Table S3.xlsx
- Supplemental Files/Table S4.xlsx
- Supplemental Files/Table S5.xlsx
- Supplemental Files/Table S6.xlsx
