# Supplementary material for: Decoding the Mechanism of Shixiao Powder in Treating Coronary Heart Disease Based on Network Pharmacology and Molecular Docking
Source: Evid Based Complement Alternat Med. 2022 Jul 6;2022:3756668. doi: 10.1155/2022/3756668 (PMC9279019; doi:10.1155/2022/3756668)
Supplement: Supplementary Materials — S1–S6 are provided later in the article references. [file 3756668.f1.zip › Supplemental Files/Table S1.xlsx]

## Sheet: Sheet1
Supplementary Table S1:Information for ingredients of PH-WLZ
Durg	Ingredient ID	Ingredient name(HERB)	SMILES	Canonical name	GI absorption	The number of Druglikeness of "yes"	Whether to incorporate	Delete the reason
PH	HBIN001899	16-hentriacontanol	CCCCCCCCCCCCCCCC(CCCCCCCCCCCCCCC)O	Hentriacontan-16-Ol	low	1	no	non-conformance Druglikeness and GI absorption
PH	HBIN003405	20-Hexadecanoylingenol	CCCCCCCCCCCCCCCC(=O)OCC1=CC2C3C(C3(C)C)CC(C4(C2=O)C=C(C(C4(C1O)O)O)C)C	78385030	low	0	no	non-conformance Druglikeness and GI absorption
PH	HBIN005027	2,7-Dimethylnaphthalene	CC1=CC2=C(C=C1)C=CC(=C2)C	2,7-DIMETHYLNAPHTHALENE	low	3	no	non-conformance GI absorption
PH	HBIN006518	(2R)-5,7-dihydroxy-2-(4-hydroxyphenyl)chroman-4-one	C1C(OC2=CC(=CC(=C2C1=O)O)O)C3=CC=C(C=C3)O	(R)-Naringenin	high	5	yes
PH	HBIN007391	3,4-dihydroxybenzoicacid	C1=CC(=C(C=C1C(=O)O)O)[O-]	3,4-Dihydroxybenzoate	high	3	yes
PH	HBIN007487	3-(4-hydroxyphenyl)-trans-propenoicacid-2,3-dihydroxypropyl ester	CCC(=O)OC(=C(C(=O)O)OC(=O)CC)C1=CC=C(C=C1)O	CID 5318320	high	5	yes
PH	HBIN011439	5alpha-Stigmastan-3,6-dione	CCC(CCC(C)C1CCC2C1(CCC3C2CC(=O)C4C3(CCC(=O)C4)C)C)C(C)C	5alpha-Stigmastane-3,6-Dione	low	2	no	non-conformance Druglikeness and GI absorption
PH	HBIN012135	6,8-nonacosanediol	CCCCCCCCCCCCCCCCCCCCCC(CC(CCCCC)O)O	6,8-Nonacosanediol	low	1	no	non-conformance Druglikeness and GI absorption
PH	HBIN012217	6-aminopurine	C1=NC2=NC=NC(=C2N1)N	Adenine	high	3	yes
PH	HBIN013348	7-methyl-1,4,5-trihydroxy-naphthalene-4-o-(6'-o-β-xylopyranosyl)-β-glucopyranoside		null			no	Not found in PubChem
PH	HBIN015193	allantoin	C1(C(=O)NC(=O)N1)NC(=O)N	Allantoin	low	3	no	non-conformance GI absorption
PH	HBIN015436	α-carotene	CC1=C(C(CCC1)(C)C)C=CC(=CC=CC(=CC=CC=C(C)C=CC=C(C)C=CC2C(=CCCC2(C)C)C)C)C	ALPHA-CAROTENE	low	1	no	non-conformance Druglikeness and GI absorption
PH	HBIN015651	(-)-alpha-Pinene	CC1=CCC2CC1C2(C)C	(-)-Alpha-Pinene	low	3	no	non-conformance GI absorption
PH	HBIN015740	alpha-tyhasterol		null			no	Not found in PubChem
PH	HBIN016572	arachidonic acid	CCCCCC=CCC=CCC=CCC=CCCCC(=O)O	Arachidonic Acid	high	1	no	non-conformance Druglikeness
PH	HBIN017212	astragalin	C1=CC(=CC=C1C2=C(C(=O)C3=C(C=C(C=C3O2)O)O)OC4C(C(C(C(O4)CO)O)O)O)O	Astragalin	low	1	no	non-conformance Druglikeness and GI absorption
PH	HBIN017656	BBV-029618	CCOC(=O)CS(=O)(=O)Cl	Ethyl (Chlorosulfonyl)Acetate	high	3	yes
PH	HBIN017786	benzoic acid	C1=CC=C(C=C1)C(=O)O	2-((Carboxymethyl)Amino)-4-Chlorobenzoic Acid	high	5	yes
PH	HBIN018006	beta carotene	CC1=C(C(CCC1)(C)C)C=CC(=CC=CC(=CC=CC=C(C)C=CC=C(C)C=CC2=C(CCCC2(C)C)C)C)C	Beta-Carotene	low	1	no	non-conformance Druglikeness and GI absorption
PH	HBIN018278	beta-sitosterol	CCC(CCC(C)C1CCC2C1(CCC3C2CC=C4C3(CCC(C4)O)C)C)C(C)C	BETA-SITOSTEROL	low	2	no	non-conformance Druglikeness and GI absorption
PH	HBIN018316	β-sitosteryl-3-O- glucopyranoside-6'-eicosanoic acid		null			no	Not found in PubChem
PH	HBIN018317	β-sitosteryl-3-O-glucopyrano-side-6'-palmitate		null			no	Not found in PubChem
PH	HBIN018324	β-sitosteryl palmitate	CCCCCCCCCCCCCCCC(=O)OC1CCC2(C3CCC4(C(C3CC=C2C1)CCC4C(C)CCC(CC)C(C)C)C)C	Beta-Sitosteryl Palmitate	low	0	no	non-conformance Druglikeness and GI absorption
PH	HBIN018348	beta-ursolic acid	CC1CCC2(CCC3(C(=CCC4C3(CCC5C4(CCC(C5(C)C)O)C)C)C2C1C)C)C(=O)[O-]	Ursolate	high	3	yes
PH	HBIN018373	betulic acid	CC(=C)C1CCC2(C1C3CCC4C5(CCC(C(C5CCC4(C3(CC2)C)C)(C)C)O)C)C(=O)O	Betulinic Acid	low	2	no	non-conformance Druglikeness and GI absorption
PH	HBIN020984	citric acid	C(C(=O)O)C(CC(=O)O)(C(=O)O)O	Citric Acid	low	2	no	non-conformance Druglikeness and GI absorption
PH	HBIN023522	D-Galacturonic acid, homopolymer	C(=O)C(C(C(C(C(=O)O)O)O)O)O	DL-Galacturonic Acid	low	2	no	non-conformance Druglikeness and GI absorption
PH	HBIN024298	DLA	CC(C(=O)O)O	D-Lactic Acid	high	3	yes
PH	HBIN024325	d-mannitol	C(C(C(C(C(CO)O)O)O)O)O	D-Mannitol	low	3	no	non-conformanceGI absorption
PH	HBIN024326	d-mannoheptulose	C(C(C(C(C(C(=O)CO)O)O)O)O)O	D-Mannoheptulose	low	2	no	non-conformance Druglikeness and GI absorption
PH	HBIN025220	(E)-octadec-2-en-1-ol	CCCCCCCCCCCCCCCC=CCO	(E)-Octadec-2-En-1-Ol	high	1	no	non-conformance Druglikeness
PH	HBIN026609	FMT	C1=CC(=C(C=C1O)CC(C(=O)O)N)F	UNII-QKU5EC2X53	high	4	yes
PH	HBIN027030	gallic acid	C1=C(C=C(C(=C1O)O)O)C(=O)O	Gallic Acid	high	3	yes
PH	HBIN027068	G-α-L-rham-nosyl)-rutinoside		null			no	Not found in PubChem
PH	HBIN027159	gamma-sitosterol	CCC(CCC(C)C1CCC2C1(CCC3C2CC=C4C3(CCC(C4)O)C)C)C(C)C	Clionasterol	low	2	no	non-conformance Druglikeness and GI absorption
PH	HBIN028829	HBA	CC(CC(=O)N)O	3-Hydroxybutanamide	high	3	yes
PH	HBIN029050	Hentriacontanol-6	CCCCCCCCCCCCCCCCCCCCCCCCCC(CCCCC)O	6-Hentriacontanol	low	1	no	non-conformance Druglikeness and GI absorption
PH	HBIN029053	hentriacontic acid	CCCCCCCCCCCCCCCCCCCCCCCCCCCCCCC(=O)O	HENTRIACONTANOIC ACID	low	1	no	non-conformance Druglikeness and GI absorption
PH	HBIN029246	hexacosanol-1	CCCCCCCCCCCCCCCCC(CCCCCCCCC)O	10-HEXACOSANOL	low	1	no	non-conformance Druglikeness and GI absorption
PH	HBIN029268	hexadecanoic acid	CCCCCCCCCCCCCCCC(=O)O	Palmitic Acid	high	3	yes
PH	HBIN029831	hyperin	C1=CC(=C(C=C1C2=C(C(=O)C3=C(C=C(C=C3O2)O)O)OC4C(C(C(C(O4)CO)O)O)O)O)O	Hyperoside	low	0	no	non-conformance Druglikeness and GI absorption
PH	HBIN029878	hypoxanthine	C1=NC2=C(N1)C(=O)NC=N2	Hypoxanthine	high	3	yes
PH	HBIN031102	isoquercitrin	C1=CC(=C(C=C1C2=C(C(=O)C3=C(C=C(C=C3O2)O)O)OC4C(C(C(C(O4)CO)O)O)O)O)O	Isoquercitrin	low	0	no	non-conformance Druglikeness and GI absorption
PH	HBIN031109	Isoramanone	CC(=O)C1CCC2(C1(C(CC3C2CC=C4C3(CCC(C4)O)C)O)C)O	CID 5318637	high	5	yes
PH	HBIN031114	isorhamnetin	COC1=C(C=CC(=C1)C2=C(C(=O)C3=C(C=C(C=C3O2)O)O)O)O	Isorhamnetin	high	5	yes
PH	HBIN031120	isorhamnetin-3-alpha-l-rhamnofuranoside	CC(C1C(C(C(O1)OC2=C(OC3=CC(=CC(=C3C2=O)O)O)C4=CC(=C(C=C4)O)OC)O)O)O	null	low	1	no	Not found in PubChem
PH	HBIN031122	Isorhamnetin-3-arabinoglucoside	COC1=C(C=CC(=C1)C2=C(C(=O)C3=C(C=C(C=C3O2)O)O)OC4C(C(C(C(O4)CO)OC5C(C(C(CO5)O)O)O)O)O)O	CID 5318640	low	0	no	non-conformance Druglikeness and GI absorption
PH	HBIN031158	isorhamnetin-3-O-neohesperidosid	CC1C(C(C(C(O1)OC2C(C(C(OC2OC3=C(OC4=CC(=CC(=C4C3=O)O)O)C5=CC(=C(C=C5)O)OC)CO)O)O)O)O)O	Isorhamnetin 3-O-Neohesperidine	low	0	no	non-conformance Druglikeness and GI absorption
PH	HBIN031159	Isorhamnetin-3-O-neohesperidoside	CC1C(C(C(C(O1)OC2C(C(C(OC2OC3=C(OC4=CC(=CC(=C4C3=O)O)O)C5=CC(=C(C=C5)OC)O)CO)O)O)O)O)O	Isorhamnetin-3-O-Neohesperidoside	low	0	no	non-conformance Druglikeness and GI absorption
PH	HBIN031163	isorhamnetin-3-o-rutinoside	CC1C(C(C(C(O1)OCC2C(C(C(C(O2)OC3=C(OC4=CC(=CC(=C4C3=O)O)O)C5=CC(=C(C=C5)O)OC)O)O)O)O)O)O	Narcissoside	low	0	no	non-conformance Druglikeness and GI absorption
PH	HBIN031753	kaempferol	C1=CC(=CC=C1C2=C(C(=O)C3=C(C=C(C=C3O2)O)O)O)O	Kaempferol	high	5	yes
PH	HBIN031801	kaempferol-3-O-(2G-α-L-rhamnosyl)-rutinoside		null			no	Not found in PubChem
PH	HBIN031855	kaempferol-3-O-α-L-rhamnosyl(1→2)-β-D-glucoside		null			no	Not found in PubChem
PH	HBIN031856	kaempferol-3-O-α-L-rhamnosyl(1→2)-β-D-glucoside_qt		null			no	Not found in PubChem
PH	HBIN031918	kaempferol-3-O-neohesperidoside	CC1C(C(C(C(O1)OC2C(C(C(OC2OC3=C(OC4=CC(=CC(=C4C3=O)O)O)C5=CC=C(C=C5)O)CO)O)O)O)O)O	Kaempferol 3-Neohesperidoside	low	0	no	non-conformance Druglikeness and GI absorption
PH	HBIN031970	kaempferol rhamnoside	CC1C(C(C(C(O1)OC2=C3C(=CC(=C2)O)OC(=C(C3=O)O)C4=CC=C(C=C4)O)O)O)O	null			no	Not found in PubChem
PH	HBIN032754	lauric acid	CCCCCCCCCCCC(=O)O	Lauric Acid	high	5	yes
PH	HBIN033972	lycopene	CC(=CCCC(=CC=CC(=CC=CC(=CC=CC=C(C)C=CC=C(C)C=CC=C(C)CCC=C(C)C)C)C)C)C	LYCOPENE	low	0	no	non-conformance Druglikeness and GI absorption
PH	HBIN033983	lycophyll	CC(=CC=CC(=CC=CC(=CC=CC=C(C)C=CC=C(C)C=CC=C(C)CCC=C(C)CO)C)C)CCC=C(C)CO	Lycophyll	low	0	no	non-conformance Druglikeness and GI absorption
PH	HBIN034392	Manghaslin	CC1C(C(C(C(O1)OCC2C(C(C(C(O2)OC3=C(OC4=CC(=CC(=C4C3=O)O)O)C5=CC(=C(C=C5)O)O)OC6C(C(C(C(O6)C)O)O)O)O)O)O)O)O	Manghaslin	low	0	no	non-conformance Druglikeness and GI absorption
PH	HBIN035317	Methyl naphthalene	CC1=CC=CC2=CC=CC=C12	1-METHYLNAPHTHALENE	low	3	no	non-conformance GI absorption
PH	HBIN035353	methyl palmitate	CCCCCCCCCCCCCCCC(=O)OC	METHYL PALMITATE	high	2	no	non-conformance Druglikeness
PH	HBIN035490	m-hydroxybenzoicacid	C1=CC=C2C(=C1)C(=C3C=CC=CC3=C2CC(C(=O)O)C(=O)O)CC(C(=O)O)C(=O)O	9,10-Anthracenediyl-Bis(Methylene)Dimalonic Acid	low	3	no	non-conformance GI absorption
PH	HBIN035492	m-hydroxyphenylpyruvic acid	C1=CC(=CC(=C1)O)CC(=O)C(=O)O	3-(3-Hydroxyphenyl)-2-Oxopropanoic Acid	high	4	yes
PH	HBIN035598	MLT	CCOC(=O)CC(C(=O)OCC)SP(=S)(OC)OC	Malathion	low	3	no	non-conformance GI absorption
PH	HBIN035690	monopalmitin	CCCCCCCCCCCCCCCC(=O)OCC(CO)O	GLYCERYL PALMITATE	high	3	yes
PH	HBIN035817	MTL	C(C(C(C(C(CO)O)O)O)O)O	D-Mannitol	low	3	no	non-conformance GI absorption
PH	HBIN036366	naringenin	C1C(OC2=CC(=CC(=C2C1=O)O)O)C3=CC=C(C=C3)O	Naringenin	high	5	yes
PH	HBIN036749	neotigogenin	CC1CCC2(C(C3C(O2)CC4C3(CCC5C4CCC6C5(CCC(C6)O)C)C)C)OC1	Neotigogenin	high	3	yes
PH	HBIN037221	nonacosanediol-6		null			no	Not found in PubChem
PH	HBIN037222	nonacosanediol-6,10	CCCCCCCCCCCCCCCCCCCC(CCCC(CCCCC)O)O	6,10-Nonacosanediol	low	1	no	non-conformance Druglikeness and GI absorption
PH	HBIN037223	nonacosanediol-6,21	CCCCCCCCC(CCCCCCCCCCCCCCC(CCCCC)O)O	6,21-Nonacosanediol	low	1	no	non-conformance Druglikeness and GI absorption
PH	HBIN037224	Nonacosanediol-6,8	CCCCCCCCCCCCCCCCCCCCCC(CC(CCCCC)O)O	6,8-Nonacosanediol	low	1	no	non-conformance Druglikeness and GI absorption
PH	HBIN037227	Nonacosanol	CCCCCCCCCCCCCCCCCCCCCCCCCCCCCO	1-Nonacosanol	low	1	no	non-conformance Druglikeness and GI absorption
PH	HBIN037482	n-pentacosane	CCCCCCCCCCCCCCCCCCCCCCCCC	PENTACOSANE	low	1	no	non-conformance Druglikeness and GI absorption
PH	HBIN037483	n-pentacosanoicacid	CCCCCCCCCCCCCCCCCCCCCCCCC(=O)O	PENTACOSANOIC ACID	low	1	no	non-conformance Druglikeness and GI absorption
PH	HBIN037940	oleanolic acid	CC1(CCC2(CCC3(C(=CCC4C3(CCC5C4(CCC(C5(C)C)O)C)C)C2C1)C)C(=O)O)C	OLEANOLIC ACID	low	2	no	non-conformance Druglikeness and GI absorption
PH	HBIN037943	Oleanolic acid-28-O-beta-D-glucopyranoside	CC1(CCC2(CCC3(C(=CCC4C3(CCC5C4(CCC(C5(C)C)O)C)C)C2C1)C)C(=O)OC6C(C(C(C(O6)CO)O)O)O)C	Oleanolic Acid Beta-D-Glucopyranosyl Ester	low	2	no	non-conformance Druglikeness and GI absorption
PH	HBIN038995	p-coumaric acid	C1=CC(=CC=C1C=CC(=O)O)O	4-Hydroxycinnamic Acid	high	4	yes
PH	HBIN039126	PENTACOSANE	CCCCCCCCCCCCCCCCCCCCCCCCC	PENTACOSANE	low	1	no	non-conformance Druglikeness and GI absorption
PH	HBIN039185	PENTYLFURAN	CCCCCC1=CC=CO1	2-PENTYLFURAN	high	3	yes
PH	HBIN039671	p-hydroxybenzaldehyde	C1=CC(=CC=C1C=O)O	4-Hydroxybenzaldehyde	high	3	yes
PH	HBIN040908	protocatechuic acid	C1=CC(=C(C=C1C(=O)O)O)O	3,4-DIHYDROXYBENZOIC ACID	high	3	yes
PH	HBIN040909	Protocatechuic acid-3-glucoside	C1=CC(=C(C=C1C(=O)O)OC2C(C(C(C(O2)CO)O)O)O)O	Protocatechuic Acid 3-Glucoside	low	1	no	non-conformance Druglikeness and GI absorption
PH	HBIN041351	PYR	CC(=O)C(=O)O	Pyruvic Acid	high	3	yes
PH	HBIN041495	quercetin	C1=CC(=C(C=C1C2=C(C(=O)C3=C(C=C(C=C3O2)O)O)O)O)O	Quercetin	high	5	yes
PH	HBIN041522	quercetin-3-alpha-l-rhamnohuranoside		null			no	Not found in PubChem
PH	HBIN041533	quercetin-3-L-arabinon-7-D-glucoside		null			no	Not found in PubChem
PH	HBIN041539	quercetin-3-O-		null			no	Not found in PubChem
PH	HBIN041656	quercetin-3-o-neohesperidoside	CC1C(C(C(C(O1)OC2C(C(C(OC2OC3=C(OC4=CC(=CC(=C4C3=O)O)O)C5=CC(=C(C=C5)O)O)CO)O)O)O)O)O	Quercetin 3-O-Neohesperidoside	low	0	no	non-conformance Druglikeness and GI absorption
PH	HBIN041966	raxogenin		null			no	Not found in PubChem
PH	HBIN042670	rutin	CC1C(C(C(C(O1)OCC2C(C(C(C(O2)OC3=C(OC4=CC(=CC(=C4C3=O)O)O)C5=CC(=C(C=C5)O)O)O)O)O)O)O)O	RUTIN	low	0	no	non-conformance Druglikeness and GI absorption
PH	HBIN042674	Ruvoside	CC1C(C(C(C(O1)OC2CCC3(C(C2)CCC4C3CCC5(C4(CCC5C6=CC(=O)OC6)O)C)CO)O)OC)O	Ruvoside	high	3	yes
PH	HBIN044152	Sitogluside	CCC(CCC(C)C1CCC2C1(CCC3C2CC=C4C3(CCC(C4)OC5C(C(C(C(O5)CO)O)O)O)C)C)C(C)C	Sitostanol	low	3	no	non-conformance GI absorption
PH	HBIN044167	sitsirikine	COC(=O)C(CO)C1CC2C3=C(CCN2CC1C=C)C4=CC=CC=C4N3	16R-Sitsirikine	high	5	yes
PH	HBIN044730	stearic acid	CCCCCCCCCCCCCCCCCC(=O)O	Stearic Acid	high	1	no	non-conformance Druglikeness
PH	HBIN044735	stearin	CCCCCCCCCCCCCCCCCC(=O)OCC(COC(=O)CCCCCCCCCCCCCCCCC)OC(=O)CCCCCCCCCCCCCCCCC	TRISTEARIN	low	0	no	non-conformance Druglikeness and GI absorption
PH	HBIN044906	stigmastan-3,6-dione		null			no	Not found in PubChem
PH	HBIN044914	stigmastanol	CCC(CCC(C)C1CCC2C1(CCC3C2CCC4C3(CCC(C4)O)C)C)C(C)C	Sitostanol	low	2	no	non-conformance Druglikeness and GI absorption
PH	HBIN045062	succinic acid	C(CC(=O)O)C(=O)O	Succinic Acid	high	3	yes
PH	HBIN045071	suchilactone	COC1=C(C=C(C=C1)CC2COC(=O)C2=CC3=CC4=C(C=C3)OCO4)OC	Suchilactone	high	5	yes
PH	HBIN045250	Synthol	COC1=CC=CC=C1OC	1,2-Dimethoxybenzene	high	3	yes
PH	HBIN045292	syringic acid	COC1=CC(=CC(=C1O)OC)C(=O)O	SYRINGIC ACID	high	4	yes
PH	HBIN046011	Testosterone palmitate	CCCCCCCCCCCCCCCC(=O)OC1CCC2C1(CCC3C2CCC4=CC(=O)CCC34C)C	Testosterone Palmitate	low	0	no	non-conformance Druglikeness and GI absorption
PH	HBIN046412	tigogenin	CC1CCC2(C(C3C(O2)CC4C3(CCC5C4CCC6C5(CCC(C6)O)C)C)C)OC1	Tigogenin	high	3	yes
PH	HBIN047030	trifolin	C1=CC(=CC=C1C2=C(C(=O)C3=C(C=C(C=C3O2)O)O)OC4C(C(C(C(O4)CO)O)O)O)O	Trifolin	low	1	no	non-conformance Druglikeness and GI absorption
PH	HBIN047427	typhaneoside	CC1C(C(C(C(O1)OCC2C(C(C(C(O2)OC3=C(OC4=CC(=CC(=C4C3=O)O)O)C5=CC(=C(C=C5)O)OC)OC6C(C(C(C(O6)C)O)O)O)O)O)O)O)O	Typhaneoside	low	0	no	non-conformance Druglikeness and GI absorption
PH	HBIN047430	typhic acid	CCC(C)OC(=O)C1=CC(CC2=C1C=CC=C2/C(=C/C(=O)O)/O)C(=O)O	Typhic Acid	high	5	yes
PH	HBIN047435	tyramine	C1=CC(=CC=C1CCN)O	Tyramine	high	3	yes
PH	HBIN047561	uracil	C1=CNC(=O)NC1=O	Uracil	high	3	yes
PH	HBIN047613	ursolic acid	CC1CCC2(CCC3(C(=CCC4C3(CCC5C4(CCC(C5(C)C)O)C)C)C2C1C)C)C(=O)O	Ursolic Acid	low	2	no	non-conformance Druglikeness and GI absorption
PH	HBIN047738	vanillic acid	COC1=C(C=CC(=C1)C(=O)O)O	Vanillic Acid	high	4	yes
PH	HBIN048887	zeta-carotene	CC(=CCCC(=CCCC(=CC=CC(=CC=CC=C(C)C=CC=C(C)CCC=C(C)CCC=C(C)C)C)C)C)C	Zeta-Carotene	low	0	no	non-conformance Druglikeness and GI absorption
PH	HBIN049108	γ-carotene	CC1=C(C(CCC1)(C)C)C=CC(=CC=CC(=CC=CC=C(C)C=CC=C(C)C=CC=C(C)CCC=C(C)C)C)C	CID 10121	low	0	no	non-conformance Druglikeness and GI absorption
WLZ	HBIN005155	2α,19α-dihydroxyursolicacid	CC1CCC2(CCC3(C(=CCC4C3(CCC5C4(CC(C(C5(C)C)O)O)C)C)C2C1(C)O)C)C(=O)O	SCHEMBL13629631	high	4	yes
WLZ	HBIN008021	3β,15xi,16-trihydroxy-isopimaricacid	CC1(CCC2C(=CCC3C2(CCC(C3(C)C(=O)O)O)C)C1)C(CO)O	CID 5322069	high	5	yes
WLZ	HBIN010328	4'-dihydroxywogonin	COC1=C(C=C(C2=C1OC(=CC2=O)C3=CC(=C(C=C3)O)O)O)O	8-Methoxyluteolin	high	5	yes
WLZ	HBIN011744	5-methoxy-7-hydroxycoumarin	COC1=CC(=CC2=C1C=CC(=O)O2)O	5-Methoxy-7-Hydroxycoumarin	high	4	yes
WLZ	HBIN012740	6-oxo purine	C1=NC2=C(N1)C(=O)NC=N2	Hypoxanthine	high	3	no	Not found in PubChem
WLZ	HBIN013922	9,10-dicarboxylic acid 3-carene		null			no	non-conformance GI absorption
WLZ	HBIN015193	allantoin	C1(C(=O)NC(=O)N1)NC(=O)N	Allantoin	low	3	yes
WLZ	HBIN015335	alpha-agarofuran	CC1=CCCC2(C13CC(CC2)C(O3)(C)C)C	Alpha-Agarofuran	high	4	yes
WLZ	HBIN017786	benzoic acid	C1=CC=C(C=C1)C(=O)O	Benzoic Acid	high	3	no	Not found in PubChem
WLZ	HBIN017942	beta 2-bisabolene		null			no	Not found in PubChem
WLZ	HBIN017944	β2-sitosterol		null			no	Not found in PubChem
WLZ	HBIN019388	California laurel ketone		null			yes
WLZ	HBIN019948	catechol	C1=CC=C(C(=C1)O)O	Pyrocatechol	high	3	no	non-conformance GI absorption
WLZ	HBIN022771	daucosterol	CCC(CCC(C)C1CCC2C1(CCC3C2CC=C4C3(CCC(C4)OC5C(C(C(C(O5)CO)O)O)O)C)C)C(C)C	Daucosterol	low	3	no	Not found in PubChem
WLZ	HBIN024266	Diterpene acid		null			no	non-conformance GI absorption
WLZ	HBIN028037	glucose	C(C1C(C(C(C(O1)O)O)O)O)O	D-Glucose	low	3	no	Not found in PubChem
WLZ	HBIN029304	Hexahydro Fani-one		null			yes
WLZ	HBIN031023	isophorone	CC1=CC(=O)CC(C1)(C)C	ISOPHORONE	high	3	yes
WLZ	HBIN031412	jacoumaric acid	CC1CCC2(CCC3(C(=CCC4C3(CCC5C4(CC(C(C5(C)C)OC(=O)C=CC6=CC=C(C=C6)O)O)C)C)C2C1C)C)C(=O)O	Jacoumaric Acid	low	1	no	non-conformance Druglikeness and GI absorption
WLZ	HBIN031428	japondipsaponin e1	CC1C(C(C(C(O1)OC2C(C(OC(C2O)OC3C(C(OC(C3O)OC4C(C(COC4OC5CCC6(C(C5(C)CO)CCC7(C6CC=C8C7(CCC9(C8CC(CC9)(C)C)C(=O)OC1C(C(C(C(O1)CO)O)O)O)C)C)C)O)O)C)O)CO)O)O)O)O	CID 162639186	low	0	no	non-conformance Druglikeness and GI absorption
WLZ	HBIN033622	l-tyrosine	C1=CC(=CC=C1CC(C(=O)O)N)O	L-Tyrosine	high	4	yes
WLZ	HBIN035490	m-hydroxybenzoicacid	C1=CC=C2C(=C1)C(=C3C=CC=CC3=C2CC(C(=O)O)C(=O)O)CC(C(=O)O)C(=O)O	9,10-Anthracenediyl-Bis(Methylene)Dimalonic Acid	low	3	no	non-conformance GI absorption
WLZ	HBIN036866	N heptacosane	CCCCCCCCCCCCCCCCCCCCCCCCCCC	HEPTACOSANE	low	1	no	non-conformance Druglikeness and GI absorption
WLZ	HBIN038272	Original catechol		null			no	Not found in PubChem
WLZ	HBIN040523	Pomolic acid	CC1CCC2(CCC3(C(=CCC4C3(CCC5C4(CCC(C5(C)C)O)C)C)C2C1(C)O)C)C(=O)O	Pomolic Acid	high	2	no	non-conformance Druglikeness
WLZ	HBIN040532	ponalactone a	CC(C)C1C2=CC3C4C(C(C5C(C4(C2=CC(=O)O1)C)O5)O)(C(=O)O3)C	Ponalactone A	high	5	yes
WLZ	HBIN044156	sitostanol	CCC(CCC(C)C1CCC2C1(CCC3C2CCC4C3(CCC(C4)O)C)C)C(C)C	Sitostanol	low	2	no	non-conformance Druglikeness and GI absorption
WLZ	HBIN045321	Table friedelinol		null			no	Not found in PubChem
WLZ	HBIN046507	tocopherylquinone	CC1=C(C(=O)C(=C(C1=O)C)CCC(C)(CCCC(C)CCCC(C)CCCC(C)C)O)C	ALPHA-TOCOPHERYLQUINONE	low	1	no	non-conformance Druglikeness and GI absorption
WLZ	HBIN047083	trihydroxy isosterocholenic acid	CC(C=CC(C)C(C)C(=O)O)C1CCC2C1C(CC3C2C(CC4C3(CCC(C4)O)C)O)O	CID 5322070	high	4	yes
WLZ	HBIN047561	uracil	C1=CNC(=O)NC1=O	Uracil	high	3	yes
WLZ	HBIN047573	urea	C(=O)(N)N	Urea	high	3	yes
WLZ	HBIN047577	Uric acid	C12=C(NC(=O)N1)NC(=O)NC2=O	Uric Acid	low	3	no	non-conformance GI absorption
WLZ	HBIN047613	ursolic acid	CC1CCC2(CCC3(C(=CCC4C3(CCC5C4(CCC(C5(C)C)O)C)C)C2C1C)C)C(=O)O	Ursolic Acid	low	2	no	non-conformance Druglikeness and GI absorption
WLZ	HBIN047823	Verbena alkenyl ether		null			no	Not found in PubChem
WLZ	HBIN047828	verbenone	CC1=CC(=O)C2CC1C2(C)C	VERBENONE	high	3	yes
WLZ	HBIN048047	vitamin c	C(C(C1C(=C(C(=O)O1)O)O)O)O	Ascorbic Acid	high	3	yes
WLZ	HBIN048405	WLZc acid	CC1(CCC2C(=CCC3C2(CCC(C3C(=O)OC)O)C)C1)C(CO)O	WLZc Acid	high	5	yes
WLZ	HBIN048406	WLZ diterpene acid		null			no	Not found in PubChem
