# Supplementary material for: Decoding the Mechanism of Shixiao Powder in Treating Coronary Heart Disease Based on Network Pharmacology and Molecular Docking
Source: Evid Based Complement Alternat Med. 2022 Jul 6;2022:3756668. doi: 10.1155/2022/3756668 (PMC9279019; doi:10.1155/2022/3756668)
Supplement: Supplementary Materials — S1–S6 are provided later in the article references. [file 3756668.f1.zip › Supplemental Files/Table S2.xlsx]

## Sheet: 2-1
Supplementory Table S2-1: potential targets related to active ingredients
MolId	MolName	Symbol
HBIN006518	(R)-Naringenin	SOAT2
HBIN006518	(R)-Naringenin	SOAT1
HBIN006518	(R)-Naringenin	PAWR
HBIN006518	(R)-Naringenin	MTTP
HBIN006518	(R)-Naringenin	DRD2
HBIN006518	(R)-Naringenin	CNR2
HBIN006518	(R)-Naringenin	CNR1
HBIN006518	(R)-Naringenin	CYP19A1
HBIN007391	(R)-Naringenin	NR5A1
HBIN007391	3,4-Dihydroxybenzoate	PTGS2
HBIN007391	3,4-Dihydroxybenzoate	PTGS1
HBIN007391	3,4-Dihydroxybenzoate	MPO
HBIN007391	3,4-Dihydroxybenzoate	COMT
HBIN007391	3,4-Dihydroxybenzoate	CA9
HBIN007391	3,4-Dihydroxybenzoate	CA7
HBIN007391	3,4-Dihydroxybenzoate	CA6
HBIN007391	3,4-Dihydroxybenzoate	CA4
HBIN007391	3,4-Dihydroxybenzoate	CA2
HBIN007391	3,4-Dihydroxybenzoate	CA14
HBIN007391	3,4-Dihydroxybenzoate	CA12
HBIN007391	3,4-Dihydroxybenzoate	CA1
HBIN007391	3,4-Dihydroxybenzoate	AKR1C1
HBIN007391	3,4-Dihydroxybenzoate	AHCY
HBIN012217	Adenine	AGTR1
HBIN012217	Adenine	TLR8
HBIN012217	Adenine	TLR7
HBIN012217	Adenine	SAXO1
HBIN012217	Adenine	SRPK3
HBIN012217	Adenine	SRPK2
HBIN012217	Adenine	SRPK1
HBIN012217	Adenine	SLC22A1
HBIN012217	Adenine	SLC6A2
HBIN012217	Adenine	SCN1A
HBIN012217	Adenine	MTAP
HBIN012217	Adenine	PIM1
HBIN012217	Adenine	SHMT2
HBIN012217	Adenine	SHMT1
HBIN012217	Adenine	SCT
HBIN012217	Adenine	AOC2
HBIN012217	Adenine	RAB7A
HBIN012217	Adenine	PNP
HBIN012217	Adenine	P4HA1
HBIN012217	Adenine	PHKG2
HBIN012217	Adenine	PECR
HBIN012217	Adenine	P2RY1
HBIN012217	Adenine	CHRNA7
HBIN012217	Adenine	MTHFR
HBIN012217	Adenine	MTFMT
HBIN012217	Adenine	MTR
HBIN012217	Adenine	AOC3
HBIN012217	Adenine	ACP1
HBIN012217	Adenine	ACSL1
HBIN012217	Adenine	INS
HBIN012217	Adenine	HPRT1
HBIN012217	Adenine	HRH2
HBIN012217	Adenine	HRH1
HBIN012217	Adenine	HSP90AB1
HBIN012217	Adenine	PYGM
HBIN012217	Adenine	PYGL
HBIN012217	Adenine	PYGB
HBIN012217	Adenine	FBP2
HBIN012217	Adenine	FBP1
HBIN012217	Adenine	FTCD
HBIN012217	Adenine	ALDH1L1
HBIN012217	Adenine	CYP2B6
HBIN012217	Adenine	CREB1
HBIN012217	Adenine	UGCG
HBIN012217	Adenine	PDE4D
HBIN012217	Adenine	PDE4B
HBIN012217	Adenine	CALCOCO2
HBIN012217	Adenine	CALCA
HBIN012217	Adenine	MTHFD1
HBIN012217	Adenine	ATIC
HBIN012217	Adenine	MTHFD2
HBIN012217	Adenine	ARRB2
HBIN012217	Adenine	ADRB3
HBIN012217	Adenine	ADRB2
HBIN012217	Adenine	ADRB1
HBIN012217	Adenine	KCNJ8
HBIN012217	Adenine	KCNJ1
HBIN012217	Adenine	ARRDC3
HBIN012217	Adenine	APLP1
HBIN012217	Adenine	AMT
HBIN012217	Adenine	SCNN1G
HBIN012217	Adenine	SCNN1D
HBIN012217	Adenine	SCNN1B
HBIN012217	Adenine	SCNN1A
HBIN012217	Adenine	ACTN2
HBIN012217	Adenine	ADRA2C
HBIN012217	Adenine	ADRA2B
HBIN012217	Adenine	ADRA2A
HBIN012217	Adenine	ADRA1D
HBIN012217	Adenine	ADRA1B
HBIN012217	Adenine	ADRA1A
HBIN012217	Adenine	ALDH3A2
HBIN012217	Adenine	ADCY1
HBIN012217	Adenine	ADK
HBIN012217	Adenine	HINT1
HBIN012217	Adenine	APRT
HBIN012217	Adenine	ACSS2
HBIN012217	Adenine	ACSS1
HBIN012217	Adenine	ACACB
HBIN012217	Adenine	ACACA
HBIN012217	Adenine	HTR7
HBIN012217	Adenine	HTR2C
HBIN012217	Adenine	HTR2A
HBIN012217	Adenine	PRKAB2
HBIN012217	Adenine	PRKAB1
HBIN012217	Adenine	PRKAA2
HBIN012217	Adenine	PRKAA1
HBIN018348	Ursolate	PTPN2
HBIN018348	Ursolate	PTPN1
HBIN018348	Ursolate	TRPV1
HBIN018348	Ursolate	CYP17A1
HBIN018348	Ursolate	SLC8A1
HBIN018348	Ursolate	PTPRF
HBIN018348	Ursolate	PTGS2
HBIN018348	Ursolate	PTGS1
HBIN018348	Ursolate	PTGER4
HBIN018348	Ursolate	PTGER3
HBIN018348	Ursolate	PTGER2
HBIN018348	Ursolate	PTGER1
HBIN018348	Ursolate	PRLR
HBIN018348	Ursolate	PGR
HBIN018348	Ursolate	PLA2G1B
HBIN018348	Ursolate	RORC
HBIN018348	Ursolate	CDC25B
HBIN018348	Ursolate	NR3C2
HBIN018348	Ursolate	ACP1
HBIN018348	Ursolate	OPRK1
HBIN018348	Ursolate	NR3C1
HBIN018348	Ursolate	ESR1
HBIN018348	Ursolate	ELOVL4
HBIN018348	Ursolate	POLB
HBIN018348	Ursolate	HSD11B1
HBIN018348	Ursolate	F12
HBIN018348	Ursolate	PDE4D
HBIN018348	Ursolate	ANXA1
HBIN018348	Ursolate	AR
HBIN018348	Ursolate	AKR1B10
HBIN018348	Ursolate	FADS2
HBIN018348	Ursolate	FADS1
HBIN018348	Ursolate	SRD5A1
HBIN024298	D-Lactic Acid	PKM
HBIN024298	D-Lactic Acid	PKLR
HBIN024298	D-Lactic Acid	PDHB
HBIN024298	D-Lactic Acid	PC
HBIN024298	D-Lactic Acid	LDHD
HBIN024298	D-Lactic Acid	SLC16A2
HBIN024298	D-Lactic Acid	SLC16A6
HBIN024298	D-Lactic Acid	SLC16A5
HBIN024298	D-Lactic Acid	SLC16A4
HBIN024298	D-Lactic Acid	SLC16A3
HBIN024298	D-Lactic Acid	SLC16A8
HBIN024298	D-Lactic Acid	SLC16A7
HBIN024298	D-Lactic Acid	SLC16A1
HBIN024298	D-Lactic Acid	MMP9
HBIN024298	D-Lactic Acid	LDHA
HBIN024298	D-Lactic Acid	GLO1
HBIN024298	D-Lactic Acid	HAGHL
HBIN024298	D-Lactic Acid	HAGH
HBIN024298	D-Lactic Acid	HAO2
HBIN024298	D-Lactic Acid	HAO1
HBIN024298	D-Lactic Acid	GRHPR
HBIN024298	D-Lactic Acid	AGXT2
HBIN024298	D-Lactic Acid	ABAT
HBIN026609	UNII-QKU5EC2X53	YARS2
HBIN026609	UNII-QKU5EC2X53	TAT
HBIN026609	UNII-QKU5EC2X53	TH
HBIN026609	UNII-QKU5EC2X53	FARS2
HBIN026609	UNII-QKU5EC2X53	FARSB
HBIN026609	UNII-QKU5EC2X53	FARSA
HBIN026609	UNII-QKU5EC2X53	PAH
HBIN026609	UNII-QKU5EC2X53	SLC7A8
HBIN026609	UNII-QKU5EC2X53	DRD2
HBIN026609	UNII-QKU5EC2X53	DRD5
HBIN026609	UNII-QKU5EC2X53	DRD1
HBIN026609	UNII-QKU5EC2X53	DRD4
HBIN026609	UNII-QKU5EC2X53	DRD3
HBIN026609	UNII-QKU5EC2X53	ADRB3
HBIN026609	UNII-QKU5EC2X53	ADRB2
HBIN026609	UNII-QKU5EC2X53	ADRB1
HBIN026609	UNII-QKU5EC2X53	DDC
HBIN026609	UNII-QKU5EC2X53	ADRA2C
HBIN026609	UNII-QKU5EC2X53	ADRA2B
HBIN026609	UNII-QKU5EC2X53	ADRA2A
HBIN026609	UNII-QKU5EC2X53	ADRA1D
HBIN026609	UNII-QKU5EC2X53	ADRA1B
HBIN026609	UNII-QKU5EC2X53	ADRA1A
HBIN027030	Gallic Acid	UGT2B17
HBIN027030	Gallic Acid	TYR
HBIN027030	Gallic Acid	JUN
HBIN027030	Gallic Acid	GATA3
HBIN027030	Gallic Acid	ATM
HBIN027030	Gallic Acid	PPP2CB
HBIN027030	Gallic Acid	PPP2CA
HBIN027030	Gallic Acid	SEC14L4
HBIN027030	Gallic Acid	SEC14L3
HBIN027030	Gallic Acid	SEC14L2
HBIN027030	Gallic Acid	PRKCB
HBIN027030	Gallic Acid	PRKCA
HBIN027030	Gallic Acid	PTGS2
HBIN027030	Gallic Acid	PTGS1
HBIN027030	Gallic Acid	ALOX5
HBIN027030	Gallic Acid	SERPINE1
HBIN027030	Gallic Acid	NR1I2
HBIN027030	Gallic Acid	EIF2AK3
HBIN027030	Gallic Acid	DGKA
HBIN027030	Gallic Acid	CASP3
HBIN027030	Gallic Acid	CA9
HBIN027030	Gallic Acid	CA7
HBIN027030	Gallic Acid	CA6
HBIN027030	Gallic Acid	CA5B
HBIN027030	Gallic Acid	CA5A
HBIN027030	Gallic Acid	CA4
HBIN027030	Gallic Acid	CA3
HBIN027030	Gallic Acid	CA2
HBIN027030	Gallic Acid	CA14
HBIN027030	Gallic Acid	CA13
HBIN027030	Gallic Acid	CA12
HBIN027030	Gallic Acid	CA1
HBIN027030	Gallic Acid	ABCB1
HBIN027030	Gallic Acid	FUT7
HBIN027030	Gallic Acid	AKR1C1
HBIN027030	Gallic Acid	MMP2
HBIN029268	Palmitic Acid	CACNA1A
HBIN029268	Palmitic Acid	CACNA1B
HBIN029268	Palmitic Acid	CACNA2D2
HBIN029268	Palmitic Acid	CACNA2D1
HBIN029268	Palmitic Acid	UROS
HBIN029268	Palmitic Acid	TYR
HBIN029268	Palmitic Acid	TMLHE
HBIN029268	Palmitic Acid	TRAPPC3
HBIN029268	Palmitic Acid	PLAT
HBIN029268	Palmitic Acid	OXCT2
HBIN029268	Palmitic Acid	OXCT1
HBIN029268	Palmitic Acid	ALDH5A1
HBIN029268	Palmitic Acid	SUCLG2
HBIN029268	Palmitic Acid	SUCLA2
HBIN029268	Palmitic Acid	SUCLG1
HBIN029268	Palmitic Acid	SUCNR1
HBIN029268	Palmitic Acid	SDHC
HBIN029268	Palmitic Acid	SDHAF2
HBIN029268	Palmitic Acid	SDHB
HBIN029268	Palmitic Acid	SDHA
HBIN029268	Palmitic Acid	SDHD
HBIN029268	Palmitic Acid	SLC13A5
HBIN029268	Palmitic Acid	SLC13A4
HBIN029268	Palmitic Acid	SLC13A3
HBIN029268	Palmitic Acid	SLC13A2
HBIN029268	Palmitic Acid	SLC13A1
HBIN029268	Palmitic Acid	SCN4B
HBIN029268	Palmitic Acid	SCN3B
HBIN029268	Palmitic Acid	SCN2B
HBIN029268	Palmitic Acid	SCN1B
HBIN029268	Palmitic Acid	SCN9A
HBIN029268	Palmitic Acid	SCN8A
HBIN029268	Palmitic Acid	SCN7A
HBIN029268	Palmitic Acid	SCN5A
HBIN029268	Palmitic Acid	SCN4A
HBIN029268	Palmitic Acid	SCN3A
HBIN029268	Palmitic Acid	SCN2A
HBIN029268	Palmitic Acid	SCN11A
HBIN029268	Palmitic Acid	SCN10A
HBIN029268	Palmitic Acid	SCN1A
HBIN029268	Palmitic Acid	SLIT2
HBIN029268	Palmitic Acid	ACADSB
HBIN029268	Palmitic Acid	SEC14L2
HBIN029268	Palmitic Acid	SALL1
HBIN029268	Palmitic Acid	RHO
HBIN029268	Palmitic Acid	P4HB
HBIN029268	Palmitic Acid	P4HA2
HBIN029268	Palmitic Acid	P4HA1
HBIN029268	Palmitic Acid	P3H3
HBIN029268	Palmitic Acid	P3H2
HBIN029268	Palmitic Acid	P3H1
HBIN029268	Palmitic Acid	GCG
HBIN029268	Palmitic Acid	PLOD1
HBIN029268	Palmitic Acid	PLG
HBIN029268	Palmitic Acid	PLD2
HBIN029268	Palmitic Acid	PLD1
HBIN029268	Palmitic Acid	PLA2G1B
HBIN029268	Palmitic Acid	PHOSPHO1
HBIN029268	Palmitic Acid	PPARD
HBIN029268	Palmitic Acid	PPARA
HBIN029268	Palmitic Acid	PPT1
HBIN029268	Palmitic Acid	NOS3
HBIN029268	Palmitic Acid	PMP2
HBIN029268	Palmitic Acid	PLOD3
HBIN029268	Palmitic Acid	SLC25A10
HBIN029268	Palmitic Acid	CES1
HBIN029268	Palmitic Acid	DCT
HBIN029268	Palmitic Acid	HIF1AN
HBIN029268	Palmitic Acid	HDAC9
HBIN029268	Palmitic Acid	HDAC2
HBIN029268	Palmitic Acid	SLC7A1
HBIN029268	Palmitic Acid	HNF4G
HBIN029268	Palmitic Acid	PAEP
HBIN029268	Palmitic Acid	GRIN3B
HBIN029268	Palmitic Acid	GRIN3A
HBIN029268	Palmitic Acid	GRIN2D
HBIN029268	Palmitic Acid	GRIN2C
HBIN029268	Palmitic Acid	GRIN2B
HBIN029268	Palmitic Acid	GRIN2A
HBIN029268	Palmitic Acid	GRIN1
HBIN029268	Palmitic Acid	FABP6
HBIN029268	Palmitic Acid	BBOX1
HBIN029268	Palmitic Acid	FECH
HBIN029268	Palmitic Acid	FABP2
HBIN029268	Palmitic Acid	FABP3
HBIN029268	Palmitic Acid	FABP4
HBIN029268	Palmitic Acid	FABP5
HBIN029268	Palmitic Acid	SLC1A3
HBIN029268	Palmitic Acid	ESRRG
HBIN029268	Palmitic Acid	HSD17B11
HBIN029268	Palmitic Acid	TOP1
HBIN029268	Palmitic Acid	CYP2C8
HBIN029268	Palmitic Acid	COX8A
HBIN029268	Palmitic Acid	COX7C
HBIN029268	Palmitic Acid	COX7B
HBIN029268	Palmitic Acid	COX7A1
HBIN029268	Palmitic Acid	COX6C
HBIN029268	Palmitic Acid	COX6B1
HBIN029268	Palmitic Acid	COX6A2
HBIN029268	Palmitic Acid	COX5B
HBIN029268	Palmitic Acid	COX5A
HBIN029268	Palmitic Acid	COX4I1
HBIN029268	Palmitic Acid	BCHE
HBIN029268	Palmitic Acid	PCYT1B
HBIN029268	Palmitic Acid	PCYT1A
HBIN029268	Palmitic Acid	SLC7A4
HBIN029268	Palmitic Acid	SLC7A3
HBIN029268	Palmitic Acid	SLC7A2
HBIN029268	Palmitic Acid	CRTAP
HBIN029268	Palmitic Acid	CPT2
HBIN029268	Palmitic Acid	CPT1A
HBIN029268	Palmitic Acid	NR1H4
HBIN029268	Palmitic Acid	JMJD6
HBIN029268	Palmitic Acid	ASPH
HBIN029268	Palmitic Acid	APOB
HBIN029268	Palmitic Acid	AR
HBIN029268	Palmitic Acid	LALBA
HBIN029268	Palmitic Acid	AKR1D1
HBIN029268	Palmitic Acid	AKR1C3
HBIN029268	Palmitic Acid	AKR1C2
HBIN029268	Palmitic Acid	ADH1C
HBIN029268	Palmitic Acid	ADORA1
HBIN029268	Palmitic Acid	ACO2
HBIN029268	Palmitic Acid	ACACA
HBIN029268	Palmitic Acid	ACHE
HBIN029268	Palmitic Acid	TYRP1
HBIN029268	Palmitic Acid	ABAT
HBIN029268	Palmitic Acid	SRD5A2
HBIN029268	Palmitic Acid	OGDH
HBIN029268	Palmitic Acid	HSD17B6
HBIN029878	Hypoxanthine	ATP1A1
HBIN029878	Hypoxanthine	GLRA3
HBIN029878	Hypoxanthine	GABRB3
HBIN031109	CID 5318637	VDR
HBIN031109	CID 5318637	PTGFR
HBIN031109	CID 5318637	PTGER4
HBIN031109	CID 5318637	PTGER3
HBIN031109	CID 5318637	PTGER2
HBIN031109	CID 5318637	PTGER1
HBIN031109	CID 5318637	PTGIR
HBIN031109	CID 5318637	PGR
HBIN031109	CID 5318637	NR3C2
HBIN031109	CID 5318637	NR3C1
HBIN031109	CID 5318637	ESR1
HBIN031109	CID 5318637	ANXA1
HBIN031109	CID 5318637	AR
HBIN031109	CID 5318637	SRD5A1
HBIN031114	Isorhamnetin	XDH
HBIN031114	Isorhamnetin	PON2
HBIN031114	Isorhamnetin	AKT1
HBIN031114	Isorhamnetin	PRKCD
HBIN031114	Isorhamnetin	PTGS2
HBIN031114	Isorhamnetin	NOS2
HBIN031114	Isorhamnetin	ABCC1
HBIN031114	Isorhamnetin	MAPK9
HBIN031114	Isorhamnetin	MAPK8
HBIN031114	Isorhamnetin	HMOX1
HBIN031114	Isorhamnetin	CYP1B1
HBIN031114	Isorhamnetin	CYP1A1
HBIN031114	Isorhamnetin	CA7
HBIN031114	Isorhamnetin	CA4
HBIN031114	Isorhamnetin	CA2
HBIN031114	Isorhamnetin	CA12
HBIN031114	Isorhamnetin	AKR1C1
HBIN031753	Kaempferol	XDH
HBIN031753	Kaempferol	UGT3A1
HBIN031753	Kaempferol	UGT1A9
HBIN031753	Kaempferol	UGT1A8
HBIN031753	Kaempferol	UGT1A7
HBIN031753	Kaempferol	UGT1A3
HBIN031753	Kaempferol	SYK
HBIN031753	Kaempferol	TYR
HBIN031753	Kaempferol	ESRRA
HBIN031753	Kaempferol	RPS6KA3
HBIN031753	Kaempferol	PTPRS
HBIN031753	Kaempferol	FLT3
HBIN031753	Kaempferol	ALOX15
HBIN031753	Kaempferol	ALOX12
HBIN031753	Kaempferol	ALOX5
HBIN031753	Kaempferol	NR1I2
HBIN031753	Kaempferol	NOX4
HBIN031753	Kaempferol	ABCC1
HBIN031753	Kaempferol	MMP9
HBIN031753	Kaempferol	GLO1
HBIN031753	Kaempferol	GSK3B
HBIN031753	Kaempferol	CYP1B1
HBIN031753	Kaempferol	CDK1
HBIN031753	Kaempferol	CA7
HBIN031753	Kaempferol	CA4
HBIN031753	Kaempferol	CA2
HBIN031753	Kaempferol	CA12
HBIN031753	Kaempferol	ABCG2
HBIN031753	Kaempferol	ABCB1
HBIN031753	Kaempferol	AHR
HBIN031753	Kaempferol	MAOA
HBIN031753	Kaempferol	AKR1B1
HBIN031753	Kaempferol	ADORA1
HBIN031753	Kaempferol	ACHE
HBIN031753	Kaempferol	MMP2
HBIN031753	Kaempferol	HSD17B2
HBIN031753	Kaempferol	HSD17B1
HBIN032754	Lauric Acid	CACNA1A
HBIN032754	Lauric Acid	CACNA1B
HBIN032754	Lauric Acid	CACNA2D2
HBIN032754	Lauric Acid	CACNA2D1
HBIN032754	Lauric Acid	UROS
HBIN032754	Lauric Acid	TYR
HBIN032754	Lauric Acid	TMLHE
HBIN032754	Lauric Acid	PLAT
HBIN032754	Lauric Acid	OXCT2
HBIN032754	Lauric Acid	OXCT1
HBIN032754	Lauric Acid	ALDH5A1
HBIN032754	Lauric Acid	SUCLG2
HBIN032754	Lauric Acid	SUCLA2
HBIN032754	Lauric Acid	SUCLG1
HBIN032754	Lauric Acid	SUCNR1
HBIN032754	Lauric Acid	SDHC
HBIN032754	Lauric Acid	SDHAF2
HBIN032754	Lauric Acid	SDHB
HBIN032754	Lauric Acid	SDHA
HBIN032754	Lauric Acid	SDHD
HBIN032754	Lauric Acid	SLC13A5
HBIN032754	Lauric Acid	SLC13A4
HBIN032754	Lauric Acid	SLC13A3
HBIN032754	Lauric Acid	SLC13A2
HBIN032754	Lauric Acid	SLC13A1
HBIN032754	Lauric Acid	SCN4B
HBIN032754	Lauric Acid	SCN3B
HBIN032754	Lauric Acid	SCN2B
HBIN032754	Lauric Acid	SCN1B
HBIN032754	Lauric Acid	SCN9A
HBIN032754	Lauric Acid	SCN8A
HBIN032754	Lauric Acid	SCN7A
HBIN032754	Lauric Acid	SCN5A
HBIN032754	Lauric Acid	SCN4A
HBIN032754	Lauric Acid	SCN3A
HBIN032754	Lauric Acid	SCN2A
HBIN032754	Lauric Acid	SCN11A
HBIN032754	Lauric Acid	SCN10A
HBIN032754	Lauric Acid	SCN1A
HBIN032754	Lauric Acid	SLIT2
HBIN032754	Lauric Acid	ACADSB
HBIN032754	Lauric Acid	SALL1
HBIN032754	Lauric Acid	P4HB
HBIN032754	Lauric Acid	PMCH
HBIN032754	Lauric Acid	P4HA2
HBIN032754	Lauric Acid	P4HA1
HBIN032754	Lauric Acid	P3H3
HBIN032754	Lauric Acid	P3H2
HBIN032754	Lauric Acid	P3H1
HBIN032754	Lauric Acid	GCG
HBIN032754	Lauric Acid	PLOD1
HBIN032754	Lauric Acid	PLG
HBIN032754	Lauric Acid	PLA2G1B
HBIN032754	Lauric Acid	GPR68
HBIN032754	Lauric Acid	PLOD3
HBIN032754	Lauric Acid	SLC25A10
HBIN032754	Lauric Acid	LY96
HBIN032754	Lauric Acid	CES1
HBIN032754	Lauric Acid	DCT
HBIN032754	Lauric Acid	HIF1AN
HBIN032754	Lauric Acid	MTRNR2L2
HBIN032754	Lauric Acid	HDAC9
HBIN032754	Lauric Acid	HDAC2
HBIN032754	Lauric Acid	SLC7A1
HBIN032754	Lauric Acid	GRIN3B
HBIN032754	Lauric Acid	GRIN3A
HBIN032754	Lauric Acid	GRIN2D
HBIN032754	Lauric Acid	GRIN2C
HBIN032754	Lauric Acid	GRIN2B
HBIN032754	Lauric Acid	GRIN2A
HBIN032754	Lauric Acid	GRIN1
HBIN032754	Lauric Acid	FABP6
HBIN032754	Lauric Acid	BBOX1
HBIN032754	Lauric Acid	FFAR1
HBIN032754	Lauric Acid	FECH
HBIN032754	Lauric Acid	FASN
HBIN032754	Lauric Acid	SLC1A3
HBIN032754	Lauric Acid	ESRRG
HBIN032754	Lauric Acid	HSD17B11
HBIN032754	Lauric Acid	TOP1
HBIN032754	Lauric Acid	ACOT7
HBIN032754	Lauric Acid	CYP4A11
HBIN032754	Lauric Acid	COX8A
HBIN032754	Lauric Acid	COX7C
HBIN032754	Lauric Acid	COX7B
HBIN032754	Lauric Acid	COX7A1
HBIN032754	Lauric Acid	COX6C
HBIN032754	Lauric Acid	COX6B1
HBIN032754	Lauric Acid	COX6A2
HBIN032754	Lauric Acid	COX5B
HBIN032754	Lauric Acid	COX5A
HBIN032754	Lauric Acid	COX4I1
HBIN032754	Lauric Acid	CCK
HBIN032754	Lauric Acid	SLC7A4
HBIN032754	Lauric Acid	SLC7A3
HBIN032754	Lauric Acid	SLC7A2
HBIN032754	Lauric Acid	CRTAP
HBIN032754	Lauric Acid	NR1H4
HBIN032754	Lauric Acid	JMJD6
HBIN032754	Lauric Acid	ASPH
HBIN032754	Lauric Acid	AR
HBIN032754	Lauric Acid	APP
HBIN032754	Lauric Acid	AKR1D1
HBIN032754	Lauric Acid	AKR1C3
HBIN032754	Lauric Acid	AKR1C2
HBIN032754	Lauric Acid	ADH1C
HBIN032754	Lauric Acid	ADORA1
HBIN032754	Lauric Acid	ACO2
HBIN032754	Lauric Acid	TYRP1
HBIN032754	Lauric Acid	ABAT
HBIN032754	Lauric Acid	SRD5A2
HBIN032754	Lauric Acid	OGDH
HBIN032754	Lauric Acid	HSD17B6
HBIN035492	3-(3-Hydroxyphenyl)-2-Oxopropanoic?Acid	YARS2
HBIN035492	3-(3-Hydroxyphenyl)-2-Oxopropanoic?Acid	TAT
HBIN035492	3-(3-Hydroxyphenyl)-2-Oxopropanoic?Acid	TH
HBIN035492	3-(3-Hydroxyphenyl)-2-Oxopropanoic?Acid	PAH
HBIN035492	3-(3-Hydroxyphenyl)-2-Oxopropanoic?Acid	DRD2
HBIN035492	3-(3-Hydroxyphenyl)-2-Oxopropanoic?Acid	DRD5
HBIN035492	3-(3-Hydroxyphenyl)-2-Oxopropanoic?Acid	DRD1
HBIN035492	3-(3-Hydroxyphenyl)-2-Oxopropanoic?Acid	DRD4
HBIN035492	3-(3-Hydroxyphenyl)-2-Oxopropanoic?Acid	DRD3
HBIN035492	3-(3-Hydroxyphenyl)-2-Oxopropanoic?Acid	ADRB3
HBIN035492	3-(3-Hydroxyphenyl)-2-Oxopropanoic?Acid	ADRB2
HBIN035492	3-(3-Hydroxyphenyl)-2-Oxopropanoic?Acid	ADRB1
HBIN035492	3-(3-Hydroxyphenyl)-2-Oxopropanoic?Acid	DDC
HBIN035492	3-(3-Hydroxyphenyl)-2-Oxopropanoic?Acid	ADRA2C
HBIN035492	3-(3-Hydroxyphenyl)-2-Oxopropanoic?Acid	ADRA2B
HBIN035492	3-(3-Hydroxyphenyl)-2-Oxopropanoic?Acid	ADRA2A
HBIN035492	3-(3-Hydroxyphenyl)-2-Oxopropanoic?Acid	ADRA1D
HBIN035492	3-(3-Hydroxyphenyl)-2-Oxopropanoic?Acid	ADRA1B
HBIN035492	3-(3-Hydroxyphenyl)-2-Oxopropanoic?Acid	ADRA1A
HBIN035690	GLYCERYL PALMITATE	AR
HBIN036366	Naringenin	SOAT2
HBIN036366	Naringenin	SOAT1
HBIN036366	Naringenin	SCD
HBIN036366	Naringenin	SHBG
HBIN036366	Naringenin	RAPGEF1
HBIN036366	Naringenin	PAWR
HBIN036366	Naringenin	PPARA
HBIN036366	Naringenin	ABCC1
HBIN036366	Naringenin	MTTP
HBIN036366	Naringenin	LDLR
HBIN036366	Naringenin	HMOX1
HBIN036366	Naringenin	DRD2
HBIN036366	Naringenin	CYP1B1
HBIN036366	Naringenin	CYP1A2
HBIN036366	Naringenin	CCL2
HBIN036366	Naringenin	CBR1
HBIN036366	Naringenin	CA7
HBIN036366	Naringenin	CA4
HBIN036366	Naringenin	CA12
HBIN036366	Naringenin	CNR2
HBIN036366	Naringenin	CNR1
HBIN036366	Naringenin	BDNF
HBIN036366	Naringenin	ABCB1
HBIN036366	Naringenin	CYP19A1
HBIN036366	Naringenin	APOB
HBIN036366	Naringenin	HSD17B1
HBIN038995	4-Hydroxycinnamic?Acid	TPMT
HBIN038995	4-Hydroxycinnamic?Acid	PTGR1
HBIN038995	4-Hydroxycinnamic?Acid	OCLN
HBIN038995	4-Hydroxycinnamic?Acid	IFNG
HBIN038995	4-Hydroxycinnamic?Acid	LGALS9
HBIN038995	4-Hydroxycinnamic?Acid	ESR2
HBIN038995	4-Hydroxycinnamic?Acid	EOMES
HBIN038995	4-Hydroxycinnamic?Acid	DNAJA3
HBIN038995	4-Hydroxycinnamic?Acid	ADAM8
HBIN038995	4-Hydroxycinnamic?Acid	CA9
HBIN038995	4-Hydroxycinnamic?Acid	CA7
HBIN038995	4-Hydroxycinnamic?Acid	CA6
HBIN038995	4-Hydroxycinnamic?Acid	CA5B
HBIN038995	4-Hydroxycinnamic?Acid	CA5A
HBIN038995	4-Hydroxycinnamic?Acid	CA4
HBIN038995	4-Hydroxycinnamic?Acid	CA3
HBIN038995	4-Hydroxycinnamic?Acid	CA2
HBIN038995	4-Hydroxycinnamic?Acid	CA14
HBIN038995	4-Hydroxycinnamic?Acid	CA12
HBIN038995	4-Hydroxycinnamic?Acid	CA1
HBIN038995	4-Hydroxycinnamic?Acid	AKR1B1
HBIN039671	4-Hydroxycinnamic?Acid	ALDH5A1
HBIN039671	4-Hydroxycinnamic?Acid	PTGS2
HBIN039671	4-Hydroxycinnamic?Acid	PTGS1
HBIN039671	4-Hydroxycinnamic?Acid	AKR1C1
HBIN040908	Pyruvic Acid	NR5A1
HBIN040908	Pyruvic Acid	MPO
HBIN040908	Pyruvic Acid	COMT
HBIN040908	Pyruvic Acid	CA9
HBIN040908	Pyruvic Acid	CA7
HBIN040908	Pyruvic Acid	CA6
HBIN040908	Pyruvic Acid	CA4
HBIN040908	Pyruvic Acid	CA2
HBIN040908	Pyruvic Acid	CA14
HBIN040908	Pyruvic Acid	CA12
HBIN040908	Pyruvic Acid	CA1
HBIN040908	Pyruvic Acid	AHCY
HBIN041351	Pyruvic Acid	SLC19A2
HBIN041351	Pyruvic Acid	TPK1
HBIN041351	Pyruvic Acid	ALDH5A1
HBIN041351	Pyruvic Acid	AGXT
HBIN041351	Pyruvic Acid	PKM
HBIN041351	Pyruvic Acid	PKLR
HBIN041351	Pyruvic Acid	PDHB
HBIN041351	Pyruvic Acid	PDHA1
HBIN041351	Pyruvic Acid	PC
HBIN041351	Pyruvic Acid	DDX6
HBIN041351	Pyruvic Acid	PCK2
HBIN041351	Pyruvic Acid	ME2
HBIN041351	Pyruvic Acid	SLC16A2
HBIN041351	Pyruvic Acid	SLC16A6
HBIN041351	Pyruvic Acid	SLC16A5
HBIN041351	Pyruvic Acid	SLC16A4
HBIN041351	Pyruvic Acid	SLC16A3
HBIN041351	Pyruvic Acid	SLC16A8
HBIN041351	Pyruvic Acid	SLC16A7
HBIN041351	Pyruvic Acid	SLC16A10
HBIN041351	Pyruvic Acid	SLC16A1
HBIN041351	Pyruvic Acid	LDHC
HBIN041351	Pyruvic Acid	LDHB
HBIN041351	Pyruvic Acid	LDHA
HBIN041351	Pyruvic Acid	HAO1
HBIN041351	Pyruvic Acid	SLC1A3
HBIN041351	Pyruvic Acid	AGXT2
HBIN041351	Pyruvic Acid	ABAT
HBIN041351	Pyruvic Acid	MPST
HBIN041495	Quercetin	XDH
HBIN041495	Quercetin	AVPR2
HBIN041495	Quercetin	KDR
HBIN041495	Quercetin	UGT3A1
HBIN041495	Quercetin	SYK
HBIN041495	Quercetin	AXL
HBIN041495	Quercetin	HCK
HBIN041495	Quercetin	MMP3
HBIN041495	Quercetin	SLC2A2
HBIN041495	Quercetin	PLK1
HBIN041495	Quercetin	PIM1
HBIN041495	Quercetin	NEK6
HBIN041495	Quercetin	NEK2
HBIN041495	Quercetin	PKN1
HBIN041495	Quercetin	STK17B
HBIN041495	Quercetin	FLT3
HBIN041495	Quercetin	AKT1
HBIN041495	Quercetin	SRC
HBIN041495	Quercetin	F2
HBIN041495	Quercetin	ALOX15
HBIN041495	Quercetin	ALOX12
HBIN041495	Quercetin	ALOX5
HBIN041495	Quercetin	PLA2G1B
HBIN041495	Quercetin	PIK3CG
HBIN041495	Quercetin	PIK3R1
HBIN041495	Quercetin	NUAK1
HBIN041495	Quercetin	NOX4
HBIN041495	Quercetin	MYLK
HBIN041495	Quercetin	MPO
HBIN041495	Quercetin	ABCC1
HBIN041495	Quercetin	MAPT
HBIN041495	Quercetin	MMP9
HBIN041495	Quercetin	KDM4E
HBIN041495	Quercetin	GLO1
HBIN041495	Quercetin	IGF1R
HBIN041495	Quercetin	INSR
HBIN041495	Quercetin	MCL1
HBIN041495	Quercetin	MET
HBIN041495	Quercetin	GPR35
HBIN041495	Quercetin	GSK3B
HBIN041495	Quercetin	PYGL
HBIN041495	Quercetin	PTK2
HBIN041495	Quercetin	EGFR
HBIN041495	Quercetin	TOP2A
HBIN041495	Quercetin	APEX1
HBIN041495	Quercetin	DAPK1
HBIN041495	Quercetin	DRD4
HBIN041495	Quercetin	CYP2C8
HBIN041495	Quercetin	CYP1B1
HBIN041495	Quercetin	CYP1A1
HBIN041495	Quercetin	CDK1
HBIN041495	Quercetin	CXCR1
HBIN041495	Quercetin	MMP13
HBIN041495	Quercetin	CSNK2A1
HBIN041495	Quercetin	CA9
HBIN041495	Quercetin	CA7
HBIN041495	Quercetin	CA6
HBIN041495	Quercetin	CA5A
HBIN041495	Quercetin	CA4
HBIN041495	Quercetin	CA3
HBIN041495	Quercetin	CA2
HBIN041495	Quercetin	CA14
HBIN041495	Quercetin	CA13
HBIN041495	Quercetin	CA12
HBIN041495	Quercetin	CA1
HBIN041495	Quercetin	CAMK2B
HBIN041495	Quercetin	ABCG2
HBIN041495	Quercetin	BACE1
HBIN041495	Quercetin	AURKB
HBIN041495	Quercetin	ABCB1
HBIN041495	Quercetin	ATP5F1B
HBIN041495	Quercetin	CYP19A1
HBIN041495	Quercetin	MAOA
HBIN041495	Quercetin	ALK
HBIN041495	Quercetin	AKR1C4
HBIN041495	Quercetin	AKR1C3
HBIN041495	Quercetin	AKR1C2
HBIN041495	Quercetin	AKR1C1
HBIN041495	Quercetin	AKR1B1
HBIN041495	Quercetin	AKR1A1
HBIN041495	Quercetin	ADORA2A
HBIN041495	Quercetin	ADORA1
HBIN041495	Quercetin	ACHE
HBIN041495	Quercetin	MMP2
HBIN041495	Quercetin	HIBCH
HBIN041495	Quercetin	HSD17B2
HBIN042674	Ruvoside	PNP
HBIN042674	Ruvoside	PHKG2
HBIN042674	Ruvoside	CHRNA7
HBIN042674	Ruvoside	INS
HBIN042674	Ruvoside	ESRRG
HBIN042674	Ruvoside	ESR2
HBIN042674	Ruvoside	ESR1
HBIN042674	Ruvoside	PDE4B
HBIN042674	Ruvoside	CALCA
HBIN042674	Ruvoside	APLP1
HBIN042674	Ruvoside	ADRA2C
HBIN042674	Ruvoside	ADRA2B
HBIN042674	Ruvoside	ADRA2A
HBIN042674	Ruvoside	ADRA1D
HBIN042674	Ruvoside	ADRA1B
HBIN042674	Ruvoside	ADRA1A
HBIN042674	Ruvoside	ADORA2A
HBIN042674	Ruvoside	ADORA1
HBIN044167	16R-Sitsirikine	SLC18A2
HBIN044167	16R-Sitsirikine	CHRM5
HBIN044167	16R-Sitsirikine	CHRM4
HBIN044167	16R-Sitsirikine	CHRM3
HBIN044167	16R-Sitsirikine	CHRM2
HBIN044167	16R-Sitsirikine	CHRM1
HBIN044167	16R-Sitsirikine	DRD2
HBIN044167	16R-Sitsirikine	DRD3
HBIN044167	16R-Sitsirikine	SLC18A1
HBIN044167	16R-Sitsirikine	KCNJ8
HBIN044167	16R-Sitsirikine	KCNJ15
HBIN044167	16R-Sitsirikine	KCNJ14
HBIN044167	16R-Sitsirikine	KCNJ12
HBIN044167	16R-Sitsirikine	KCNJ11
HBIN044167	16R-Sitsirikine	KCNJ10
HBIN044167	16R-Sitsirikine	KCNJ1
HBIN044167	16R-Sitsirikine	ACE
HBIN044167	16R-Sitsirikine	ADRA2C
HBIN044167	16R-Sitsirikine	ADRA2B
HBIN044167	16R-Sitsirikine	ADRA2A
HBIN044167	16R-Sitsirikine	HTR2C
HBIN044167	16R-Sitsirikine	HTR2B
HBIN044167	16R-Sitsirikine	HTR2A
HBIN044167	16R-Sitsirikine	HTR1D
HBIN044167	16R-Sitsirikine	HTR1B
HBIN044167	16R-Sitsirikine	HTR1A
HBIN045062	Succinic Acid	UROS
HBIN045062	Succinic Acid	TYR
HBIN045062	Succinic Acid	TMLHE
HBIN045062	Succinic Acid	OXCT2
HBIN045062	Succinic Acid	OXCT1
HBIN045062	Succinic Acid	ALDH5A1
HBIN045062	Succinic Acid	SUCLG2
HBIN045062	Succinic Acid	SUCLA2
HBIN045062	Succinic Acid	SUCLG1
HBIN045062	Succinic Acid	SUCNR1
HBIN045062	Succinic Acid	SDHC
HBIN045062	Succinic Acid	SDHAF2
HBIN045062	Succinic Acid	SDHB
HBIN045062	Succinic Acid	SDHA
HBIN045062	Succinic Acid	SDHD
HBIN045062	Succinic Acid	SLC52A2
HBIN045062	Succinic Acid	SLC13A5
HBIN045062	Succinic Acid	SLC13A4
HBIN045062	Succinic Acid	SLC13A3
HBIN045062	Succinic Acid	SLC13A2
HBIN045062	Succinic Acid	SLC13A1
HBIN045062	Succinic Acid	SCN4B
HBIN045062	Succinic Acid	SCN3B
HBIN045062	Succinic Acid	SCN2B
HBIN045062	Succinic Acid	SCN1B
HBIN045062	Succinic Acid	SCN9A
HBIN045062	Succinic Acid	SCN8A
HBIN045062	Succinic Acid	SCN7A
HBIN045062	Succinic Acid	SCN5A
HBIN045062	Succinic Acid	SCN4A
HBIN045062	Succinic Acid	SCN3A
HBIN045062	Succinic Acid	SCN2A
HBIN045062	Succinic Acid	SCN11A
HBIN045062	Succinic Acid	SCN10A
HBIN045062	Succinic Acid	SCN1A
HBIN045062	Succinic Acid	SLIT2
HBIN045062	Succinic Acid	SDR9C7
HBIN045062	Succinic Acid	ACADSB
HBIN045062	Succinic Acid	SALL1
HBIN045062	Succinic Acid	RNASE1
HBIN045062	Succinic Acid	RDH5
HBIN045062	Succinic Acid	RDH16
HBIN045062	Succinic Acid	P4HB
HBIN045062	Succinic Acid	P4HA2
HBIN045062	Succinic Acid	P4HA1
HBIN045062	Succinic Acid	P3H3
HBIN045062	Succinic Acid	P3H2
HBIN045062	Succinic Acid	P3H1
HBIN045062	Succinic Acid	PLOD2
HBIN045062	Succinic Acid	PLOD1
HBIN045062	Succinic Acid	ACY3
HBIN045062	Succinic Acid	PAICS
HBIN045062	Succinic Acid	PLOD3
HBIN045062	Succinic Acid	SLC25A10
HBIN045062	Succinic Acid	LYZ
HBIN045062	Succinic Acid	DCT
HBIN045062	Succinic Acid	ASRGL1
HBIN045062	Succinic Acid	HIF1AN
HBIN045062	Succinic Acid	HDAC9
HBIN045062	Succinic Acid	HDAC2
HBIN045062	Succinic Acid	BBOX1
HBIN045062	Succinic Acid	GABRB1
HBIN045062	Succinic Acid	FH
HBIN045062	Succinic Acid	SLC1A1
HBIN045062	Succinic Acid	SLC1A3
HBIN045062	Succinic Acid	HSD17B11
HBIN045062	Succinic Acid	EGLN1
HBIN045062	Succinic Acid	ALAD
HBIN045062	Succinic Acid	DHRS9
HBIN045062	Succinic Acid	CRTAP
HBIN045062	Succinic Acid	SLC25A13
HBIN045062	Succinic Acid	SLC25A12
HBIN045062	Succinic Acid	CAD
HBIN045062	Succinic Acid	JMJD6
HBIN045062	Succinic Acid	ASPH
HBIN045062	Succinic Acid	ASPA
HBIN045062	Succinic Acid	DARS2
HBIN045062	Succinic Acid	GOT2
HBIN045062	Succinic Acid	GOT1
HBIN045062	Succinic Acid	ASNS
HBIN045062	Succinic Acid	ASS1
HBIN045062	Succinic Acid	ACY1
HBIN045062	Succinic Acid	AKR1D1
HBIN045062	Succinic Acid	AKR1C3
HBIN045062	Succinic Acid	ACO2
HBIN045062	Succinic Acid	TYRP1
HBIN045062	Succinic Acid	ABAT
HBIN045062	Succinic Acid	SRD5A2
HBIN045062	Succinic Acid	OGDH
HBIN045062	Succinic Acid	HSD17B6
HBIN045250	1,2-Dimethoxybenzene	CA9
HBIN045250	1,2-Dimethoxybenzene	CA7
HBIN045250	1,2-Dimethoxybenzene	CA2
HBIN045250	1,2-Dimethoxybenzene	CA14
HBIN045250	1,2-Dimethoxybenzene	CA12
HBIN045250	1,2-Dimethoxybenzene	PDE4D
HBIN045250	1,2-Dimethoxybenzene	PDE4B
HBIN045250	1,2-Dimethoxybenzene	PDE10A
HBIN045292	SYRINGIC ACID	MPO
HBIN045292	SYRINGIC ACID	DHFR
HBIN045292	SYRINGIC ACID	CCL16
HBIN045292	SYRINGIC ACID	CA9
HBIN045292	SYRINGIC ACID	CA7
HBIN045292	SYRINGIC ACID	CA6
HBIN045292	SYRINGIC ACID	CA5A
HBIN045292	SYRINGIC ACID	CA3
HBIN045292	SYRINGIC ACID	CA2
HBIN045292	SYRINGIC ACID	CA14
HBIN045292	SYRINGIC ACID	CA12
HBIN045292	SYRINGIC ACID	CA1
HBIN047435	Tyramine	YARS2
HBIN047435	Tyramine	TAT
HBIN047435	Tyramine	TH
HBIN047435	Tyramine	TYR
HBIN047435	Tyramine	TNF
HBIN047435	Tyramine	TAAR5
HBIN047435	Tyramine	TAAR1
HBIN047435	Tyramine	SLC18A2
HBIN047435	Tyramine	SLC6A4
HBIN047435	Tyramine	SLC6A2
HBIN047435	Tyramine	SLC6A3
HBIN047435	Tyramine	SCN4A
HBIN047435	Tyramine	SCN2A
HBIN047435	Tyramine	AOC2
HBIN047435	Tyramine	WLS
HBIN047435	Tyramine	PIK3R3
HBIN047435	Tyramine	PIK3R2
HBIN047435	Tyramine	PIK3R1
HBIN047435	Tyramine	PAH
HBIN047435	Tyramine	CHRNB4
HBIN047435	Tyramine	CHRNB3
HBIN047435	Tyramine	CHRNB2
HBIN047435	Tyramine	CHRNA9
HBIN047435	Tyramine	CHRNA7
HBIN047435	Tyramine	CHRNA6
HBIN047435	Tyramine	CHRNA5
HBIN047435	Tyramine	CHRNA4
HBIN047435	Tyramine	CHRNA3
HBIN047435	Tyramine	CHRNA2
HBIN047435	Tyramine	CHRNA10
HBIN047435	Tyramine	OPRM1
HBIN047435	Tyramine	MAPK1
HBIN047435	Tyramine	AOC3
HBIN047435	Tyramine	LPL
HBIN047435	Tyramine	OPRK1
HBIN047435	Tyramine	GABRQ
HBIN047435	Tyramine	GABRP
HBIN047435	Tyramine	GABRG3
HBIN047435	Tyramine	GABRG2
HBIN047435	Tyramine	GABRG1
HBIN047435	Tyramine	GABRE
HBIN047435	Tyramine	GABRD
HBIN047435	Tyramine	GABRB3
HBIN047435	Tyramine	GABRB2
HBIN047435	Tyramine	GABRB1
HBIN047435	Tyramine	GABRA6
HBIN047435	Tyramine	GABRA5
HBIN047435	Tyramine	GABRA4
HBIN047435	Tyramine	GABRA3
HBIN047435	Tyramine	GABRA2
HBIN047435	Tyramine	GABRA1
HBIN047435	Tyramine	DBH
HBIN047435	Tyramine	DRD2
HBIN047435	Tyramine	DRD5
HBIN047435	Tyramine	DRD1
HBIN047435	Tyramine	DRD4
HBIN047435	Tyramine	DRD3
HBIN047435	Tyramine	CARTPT
HBIN047435	Tyramine	SLC18A1
HBIN047435	Tyramine	CHRFAM7A
HBIN047435	Tyramine	CHAT
HBIN047435	Tyramine	ADRB3
HBIN047435	Tyramine	ADRB2
HBIN047435	Tyramine	ADRB1
HBIN047435	Tyramine	DDC
HBIN047435	Tyramine	CYP19A1
HBIN047435	Tyramine	MAOB
HBIN047435	Tyramine	MAOA
HBIN047435	Tyramine	ADRA2C
HBIN047435	Tyramine	ADRA2B
HBIN047435	Tyramine	ADRA2A
HBIN047435	Tyramine	ADRA1D
HBIN047435	Tyramine	ADRA1B
HBIN047435	Tyramine	ADRA1A
HBIN047435	Tyramine	GPT2
HBIN047435	Tyramine	GPT
HBIN047435	Tyramine	HTR7
HBIN047435	Tyramine	HTR1A
HBIN047435	Tyramine	ABAT
HBIN047561	Uracil	UCKL1
HBIN047561	Uracil	TNF
HBIN047561	Uracil	TYMS
HBIN047561	Uracil	SCN4A
HBIN047561	Uracil	SCN2A
HBIN047561	Uracil	RXRA
HBIN047561	Uracil	LTA
HBIN047561	Uracil	GABRQ
HBIN047561	Uracil	GABRP
HBIN047561	Uracil	GABRG3
HBIN047561	Uracil	GABRG2
HBIN047561	Uracil	GABRG1
HBIN047561	Uracil	GABRE
HBIN047561	Uracil	GABRD
HBIN047561	Uracil	GABRB3
HBIN047561	Uracil	GABRB2
HBIN047561	Uracil	GABRB1
HBIN047561	Uracil	GABRA6
HBIN047561	Uracil	GABRA5
HBIN047561	Uracil	GABRA4
HBIN047561	Uracil	GABRA3
HBIN047561	Uracil	GABRA2
HBIN047561	Uracil	GABRA1
HBIN047561	Uracil	DNMT1
HBIN047561	Uracil	DPYD
HBIN047561	Uracil	BCHE
HBIN047561	Uracil	PDE3B
HBIN047561	Uracil	PDE3A
HBIN047561	Uracil	PDE4D
HBIN047561	Uracil	PDE4B
HBIN047561	Uracil	COLQ
HBIN047561	Uracil	UPP2
HBIN047561	Uracil	UPP1
HBIN047561	Uracil	UNG
HBIN047561	Uracil	UPRT
HBIN047561	Uracil	TYMP
HBIN047561	Uracil	MBD4
HBIN047561	Uracil	TDG
HBIN047561	Uracil	DPYS
HBIN047561	Uracil	ACHE
HBIN005155	SCHEMBL13629631	TRPV1
HBIN005155	SCHEMBL13629631	SLC8A1
HBIN005155	SCHEMBL13629631	PTGS2
HBIN005155	SCHEMBL13629631	PTGS1
HBIN005155	SCHEMBL13629631	PTGFR
HBIN005155	SCHEMBL13629631	PTGER4
HBIN005155	SCHEMBL13629631	PTGER3
HBIN005155	SCHEMBL13629631	PTGER2
HBIN005155	SCHEMBL13629631	PTGER1
HBIN005155	SCHEMBL13629631	PTGIR
HBIN005155	SCHEMBL13629631	PGR
HBIN005155	SCHEMBL13629631	NR3C1
HBIN005155	SCHEMBL13629631	ESR1
HBIN005155	SCHEMBL13629631	ELOVL4
HBIN005155	SCHEMBL13629631	F12
HBIN005155	SCHEMBL13629631	ANXA1
HBIN005155	SCHEMBL13629631	AR
HBIN005155	SCHEMBL13629631	FADS2
HBIN005155	SCHEMBL13629631	FADS1
HBIN008021	CID 5322069	TRPV1
HBIN008021	CID 5322069	CYP17A1
HBIN008021	CID 5322069	SLC8A1
HBIN008021	CID 5322069	PTGS2
HBIN008021	CID 5322069	PTGS1
HBIN008021	CID 5322069	PTGFR
HBIN008021	CID 5322069	PTGER4
HBIN008021	CID 5322069	PTGER3
HBIN008021	CID 5322069	PTGER2
HBIN008021	CID 5322069	PTGER1
HBIN008021	CID 5322069	PTGIR
HBIN008021	CID 5322069	PRLR
HBIN008021	CID 5322069	PGR
HBIN008021	CID 5322069	NR3C2
HBIN008021	CID 5322069	OPRK1
HBIN008021	CID 5322069	NR3C1
HBIN008021	CID 5322069	ESR1
HBIN008021	CID 5322069	ELOVL4
HBIN008021	CID 5322069	F12
HBIN008021	CID 5322069	ANXA1
HBIN008021	CID 5322069	AR
HBIN008021	CID 5322069	FADS2
HBIN008021	CID 5322069	FADS1
HBIN008021	CID 5322069	SRD5A1
HBIN010328	8-Methoxyluteolin	AKR1B1
HBIN015335	Alpha-Agarofuran	PGR
HBIN015335	Alpha-Agarofuran	ESR1
HBIN019948	Pyrocatechol	TYR
HBIN019948	Pyrocatechol	DHDH
HBIN019948	Pyrocatechol	SLC18A2
HBIN019948	Pyrocatechol	GCG
HBIN019948	Pyrocatechol	ALOX5
HBIN019948	Pyrocatechol	SERPINE1
HBIN019948	Pyrocatechol	PAH
HBIN019948	Pyrocatechol	PRDX5
HBIN019948	Pyrocatechol	LCN2
HBIN019948	Pyrocatechol	LRRC51
HBIN019948	Pyrocatechol	LPO
HBIN019948	Pyrocatechol	ESRRG
HBIN019948	Pyrocatechol	ESR2
HBIN019948	Pyrocatechol	ESR1
HBIN019948	Pyrocatechol	DRD2
HBIN019948	Pyrocatechol	DRD5
HBIN019948	Pyrocatechol	DRD1
HBIN019948	Pyrocatechol	DRD4
HBIN019948	Pyrocatechol	DRD3
HBIN019948	Pyrocatechol	SLC18A1
HBIN019948	Pyrocatechol	COMT
HBIN019948	Pyrocatechol	CA5B
HBIN019948	Pyrocatechol	CA2
HBIN019948	Pyrocatechol	CA12
HBIN019948	Pyrocatechol	ADRB3
HBIN019948	Pyrocatechol	ADRB2
HBIN019948	Pyrocatechol	ADRB1
HBIN019948	Pyrocatechol	ADRA2C
HBIN019948	Pyrocatechol	ADRA2B
HBIN019948	Pyrocatechol	ADRA2A
HBIN019948	Pyrocatechol	ADRA1D
HBIN019948	Pyrocatechol	ADRA1B
HBIN019948	Pyrocatechol	ADRA1A
HBIN019948	Pyrocatechol	AKR1C4
HBIN019948	Pyrocatechol	AKR1C1
HBIN029878	Hypoxanthine	ATP1A1
HBIN029878	Hypoxanthine	GLRA3
HBIN029878	Hypoxanthine	GABRB3
HBIN031023	ISOPHORONE	TACR2
HBIN031023	ISOPHORONE	CYP17A1
HBIN031023	ISOPHORONE	ATM
HBIN031023	ISOPHORONE	RYR1
HBIN031023	ISOPHORONE	PDE6B
HBIN031023	ISOPHORONE	PDE6A
HBIN031023	ISOPHORONE	RIPK1
HBIN031023	ISOPHORONE	RINT1
HBIN031023	ISOPHORONE	WNT4
HBIN031023	ISOPHORONE	PGR
HBIN031023	ISOPHORONE	IDNK
HBIN031023	ISOPHORONE	PIK3CD
HBIN031023	ISOPHORONE	PIK3CB
HBIN031023	ISOPHORONE	PIK3CA
HBIN031023	ISOPHORONE	PIK3R1
HBIN031023	ISOPHORONE	NR3C2
HBIN031023	ISOPHORONE	OPRK1
HBIN031023	ISOPHORONE	ITPR3
HBIN031023	ISOPHORONE	ITPR2
HBIN031023	ISOPHORONE	ITPR1
HBIN031023	ISOPHORONE	HAP1
HBIN031023	ISOPHORONE	HDAC2
HBIN031023	ISOPHORONE	PDE9A
HBIN031023	ISOPHORONE	PDE8B
HBIN031023	ISOPHORONE	PDE8A
HBIN031023	ISOPHORONE	PDE7A
HBIN031023	ISOPHORONE	NR3C1
HBIN031023	ISOPHORONE	ESR1
HBIN031023	ISOPHORONE	PDE11A
HBIN031023	ISOPHORONE	PRKDC
HBIN031023	ISOPHORONE	POLA2
HBIN031023	ISOPHORONE	CX3CR1
HBIN031023	ISOPHORONE	PDE6C
HBIN031023	ISOPHORONE	PDE5A
HBIN031023	ISOPHORONE	PDE3B
HBIN031023	ISOPHORONE	PDE3A
HBIN031023	ISOPHORONE	PDE2A
HBIN031023	ISOPHORONE	PDE7B
HBIN031023	ISOPHORONE	PDE4D
HBIN031023	ISOPHORONE	PDE4C
HBIN031023	ISOPHORONE	PDE4B
HBIN031023	ISOPHORONE	PDE4A
HBIN031023	ISOPHORONE	PDE10A
HBIN031023	ISOPHORONE	PDE1C
HBIN031023	ISOPHORONE	PDE1B
HBIN031023	ISOPHORONE	PDE1A
HBIN031023	ISOPHORONE	CYP19A1
HBIN031023	ISOPHORONE	ANXA1
HBIN031023	ISOPHORONE	AR
HBIN031023	ISOPHORONE	AMPD3
HBIN031023	ISOPHORONE	ADORA2B
HBIN031023	ISOPHORONE	ADORA2A
HBIN031023	ISOPHORONE	ADORA1
HBIN031023	ISOPHORONE	ADA
HBIN031023	ISOPHORONE	PGD
HBIN031023	ISOPHORONE	NT5E
HBIN031023	ISOPHORONE	SRD5A1
HBIN033622	L-Tyrosine	YARS2
HBIN033622	L-Tyrosine	TAT
HBIN033622	L-Tyrosine	TH
HBIN033622	L-Tyrosine	TPH2
HBIN033622	L-Tyrosine	TPH1
HBIN033622	L-Tyrosine	SLC6A2
HBIN033622	L-Tyrosine	PNMT
HBIN033622	L-Tyrosine	FARS2
HBIN033622	L-Tyrosine	FARSB
HBIN033622	L-Tyrosine	FARSA
HBIN033622	L-Tyrosine	PAH
HBIN033622	L-Tyrosine	SLC7A8
HBIN033622	L-Tyrosine	CXCL8
HBIN033622	L-Tyrosine	GPR143
HBIN033622	L-Tyrosine	GABBR2
HBIN033622	L-Tyrosine	GABBR1
HBIN033622	L-Tyrosine	DRD2
HBIN033622	L-Tyrosine	DRD5
HBIN033622	L-Tyrosine	DRD1
HBIN033622	L-Tyrosine	DRD4
HBIN033622	L-Tyrosine	DRD3
HBIN033622	L-Tyrosine	ADRB3
HBIN033622	L-Tyrosine	ADRB2
HBIN033622	L-Tyrosine	ADRB1
HBIN033622	L-Tyrosine	BCO2
HBIN033622	L-Tyrosine	DDC
HBIN033622	L-Tyrosine	ADRA2C
HBIN033622	L-Tyrosine	ADRA2B
HBIN033622	L-Tyrosine	ADRA2A
HBIN033622	L-Tyrosine	ADRA1D
HBIN033622	L-Tyrosine	ADRA1B
HBIN033622	L-Tyrosine	ADRA1A
HBIN040532	Ponalactone?A	GLRA3
HBIN040532	Ponalactone?A	GABRB3
HBIN040532	Ponalactone?A	HMGCR
HBIN047083	CID 5322070	TRPV1
HBIN047083	CID 5322070	SLC8A1
HBIN047083	CID 5322070	PTGS2
HBIN047083	CID 5322070	PTGS1
HBIN047083	CID 5322070	PTGFR
HBIN047083	CID 5322070	PTGER4
HBIN047083	CID 5322070	PTGER3
HBIN047083	CID 5322070	PTGER2
HBIN047083	CID 5322070	PTGER1
HBIN047083	CID 5322070	PTGIR
HBIN047083	CID 5322070	PGR
HBIN047083	CID 5322070	PPARG
HBIN047083	CID 5322070	PPARD
HBIN047083	CID 5322070	ACSL4
HBIN047083	CID 5322070	NR3C1
HBIN047083	CID 5322070	FFAR1
HBIN047083	CID 5322070	ACSL3
HBIN047083	CID 5322070	ESR1
HBIN047083	CID 5322070	ELOVL4
HBIN047083	CID 5322070	F12
HBIN047083	CID 5322070	ANXA1
HBIN047083	CID 5322070	AR
HBIN047083	CID 5322070	FADS2
HBIN047083	CID 5322070	FADS1
HBIN047561	Uracil	UCKL1
HBIN047561	Uracil	TNF
HBIN047561	Uracil	TYMS
HBIN047561	Uracil	SCN4A
HBIN047561	Uracil	SCN2A
HBIN047561	Uracil	RXRA
HBIN047561	Uracil	LTA
HBIN047561	Uracil	GABRQ
HBIN047561	Uracil	GABRP
HBIN047561	Uracil	GABRG3
HBIN047561	Uracil	GABRG2
HBIN047561	Uracil	GABRG1
HBIN047561	Uracil	GABRE
HBIN047561	Uracil	GABRD
HBIN047561	Uracil	GABRB3
HBIN047561	Uracil	GABRB2
HBIN047561	Uracil	GABRB1
HBIN047561	Uracil	GABRA6
HBIN047561	Uracil	GABRA5
HBIN047561	Uracil	GABRA4
HBIN047561	Uracil	GABRA3
HBIN047561	Uracil	GABRA2
HBIN047561	Uracil	GABRA1
HBIN047561	Uracil	DNMT1
HBIN047561	Uracil	DPYD
HBIN047561	Uracil	BCHE
HBIN047561	Uracil	PDE3B
HBIN047561	Uracil	PDE3A
HBIN047561	Uracil	PDE4D
HBIN047561	Uracil	PDE4B
HBIN047561	Uracil	COLQ
HBIN047561	Uracil	ACHE
HBIN047561	Uracil	UPP2
HBIN047561	Uracil	UPP1
HBIN047561	Uracil	UNG
HBIN047561	Uracil	UPRT
HBIN047561	Uracil	TYMP
HBIN047561	Uracil	MBD4
HBIN047561	Uracil	TDG
HBIN047561	Uracil	DPYS
HBIN047573	Urea	SLC14A2
HBIN047573	Urea	SLC14A1
HBIN047573	Urea	ALLC
HBIN047573	Urea	SLC25A2
HBIN047573	Urea	SLC25A15
HBIN047573	Urea	CTNNB1
HBIN047573	Urea	CA2
HBIN047573	Urea	ASL
HBIN047573	Urea	ARG2
HBIN047573	Urea	ARG1
HBIN047573	Urea	AGMAT
HBIN047738	VERBENONE	UGT1A8
HBIN047738	VERBENONE	UGT1A7
HBIN047738	VERBENONE	UGT1A3
HBIN047738	VERBENONE	UGT1A10
HBIN047828	VERBENONE	TACR2
HBIN047828	VERBENONE	CYP17A1
HBIN047828	VERBENONE	ATM
HBIN047828	VERBENONE	RYR1
HBIN047828	VERBENONE	PDE6B
HBIN047828	VERBENONE	PDE6A
HBIN047828	VERBENONE	RIPK1
HBIN047828	VERBENONE	RINT1
HBIN047828	VERBENONE	WNT4
HBIN047828	VERBENONE	PGR
HBIN047828	VERBENONE	IDNK
HBIN047828	VERBENONE	PIK3CD
HBIN047828	VERBENONE	PIK3CB
HBIN047828	VERBENONE	PIK3CA
HBIN047828	VERBENONE	PIK3R1
HBIN047828	VERBENONE	NR3C2
HBIN047828	VERBENONE	OPRK1
HBIN047828	VERBENONE	ITPR3
HBIN047828	VERBENONE	ITPR2
HBIN047828	VERBENONE	ITPR1
HBIN047828	VERBENONE	HAP1
HBIN047828	VERBENONE	HDAC2
HBIN047828	VERBENONE	PDE9A
HBIN047828	VERBENONE	PDE8B
HBIN047828	VERBENONE	PDE8A
HBIN047828	VERBENONE	PDE7A
HBIN047828	VERBENONE	NR3C1
HBIN047828	VERBENONE	ESR1
HBIN047828	VERBENONE	PDE11A
HBIN047828	VERBENONE	PRKDC
HBIN047828	VERBENONE	POLA2
HBIN047828	VERBENONE	CYP2B6
HBIN047828	VERBENONE	CYP2A6
HBIN047828	VERBENONE	CX3CR1
HBIN047828	VERBENONE	PDE6C
HBIN047828	VERBENONE	PDE5A
HBIN047828	VERBENONE	PDE3B
HBIN047828	VERBENONE	PDE3A
HBIN047828	VERBENONE	PDE2A
HBIN047828	VERBENONE	PDE7B
HBIN047828	VERBENONE	PDE4D
HBIN047828	VERBENONE	PDE4C
HBIN047828	VERBENONE	PDE4B
HBIN047828	VERBENONE	PDE4A
HBIN047828	VERBENONE	PDE10A
HBIN047828	VERBENONE	PDE1C
HBIN047828	VERBENONE	PDE1B
HBIN047828	VERBENONE	PDE1A
HBIN047828	VERBENONE	CYP19A1
HBIN047828	VERBENONE	ANXA1
HBIN047828	VERBENONE	AR
HBIN047828	VERBENONE	AMPD3
HBIN047828	VERBENONE	ADORA2B
HBIN047828	VERBENONE	ADORA2A
HBIN047828	VERBENONE	ADORA1
HBIN047828	VERBENONE	ADA
HBIN047828	VERBENONE	PGD
HBIN047828	VERBENONE	NT5E
HBIN047828	VERBENONE	SRD5A1
HBIN048047	Ascorbic Acid	CACNA1G
HBIN048047	Ascorbic Acid	SLC27A2
HBIN048047	Ascorbic Acid	TMLHE
HBIN048047	Ascorbic Acid	P4HTM
HBIN048047	Ascorbic Acid	SLC23A2
HBIN048047	Ascorbic Acid	SLC23A1
HBIN048047	Ascorbic Acid	EGLN3
HBIN048047	Ascorbic Acid	EGLN2
HBIN048047	Ascorbic Acid	P4HA1
HBIN048047	Ascorbic Acid	OGFOD1
HBIN048047	Ascorbic Acid	P3H3
HBIN048047	Ascorbic Acid	P3H2
HBIN048047	Ascorbic Acid	P3H1
HBIN048047	Ascorbic Acid	PLOD2
HBIN048047	Ascorbic Acid	PLOD1
HBIN048047	Ascorbic Acid	PHYH
HBIN048047	Ascorbic Acid	PAM
HBIN048047	Ascorbic Acid	PGLYRP2
HBIN048047	Ascorbic Acid	PLOD3
HBIN048047	Ascorbic Acid	MAPK7
HBIN048047	Ascorbic Acid	MC3R
HBIN048047	Ascorbic Acid	KDM5D
HBIN048047	Ascorbic Acid	KDM5C
HBIN048047	Ascorbic Acid	LCT
HBIN048047	Ascorbic Acid	BBOX1
HBIN048047	Ascorbic Acid	EGLN1
HBIN048047	Ascorbic Acid	DBH
HBIN048047	Ascorbic Acid	ALKBH2
HBIN048047	Ascorbic Acid	GBA3
HBIN048047	Ascorbic Acid	CRTAP
HBIN048047	Ascorbic Acid	JMJD6
HBIN048047	Ascorbic Acid	FTO
HBIN048047	Ascorbic Acid	ALKBH3
HBIN048047	Ascorbic Acid	OGFOD2
HBIN048405	Wulingzhic Acid	PTGER4
HBIN048405	Wulingzhic Acid	PTGER3
HBIN048405	Wulingzhic Acid	PTGER2
HBIN048405	Wulingzhic Acid	PGR
HBIN048405	Wulingzhic Acid	NR3C2
HBIN048405	Wulingzhic Acid	ITGB2
HBIN048405	Wulingzhic Acid	ITGAL
HBIN048405	Wulingzhic Acid	HDAC2
HBIN048405	Wulingzhic Acid	NR3C1
HBIN048405	Wulingzhic Acid	ESR1
HBIN048405	Wulingzhic Acid	ANXA1
HBIN048405	Wulingzhic Acid	AR
HBIN048405	Wulingzhic Acid	HMGCR

## Sheet: 2-2
Supplementory Table S2-2: Description of potential targets
Gene symbol	Uniprot ID	Description
SOAT2	O75908	Sterol O-acyltransferase 2
SOAT1	P35610	Sterol O-acyltransferase 1
PAWR	Q96IZ0	PRKC apoptosis WT1 regulator protein
MTTP	P55157	Microsomal triglyceride transfer protein large subunit
DRD2	P14416	D(2) dopamine receptor
CNR2	P34972	Cannabinoid receptor 2
CNR1	P21554	Cannabinoid receptor 1
CYP19A1	P11511	Cytochrome P450 19A1
NR5A1	Q13285	Steroidogenic factor 1
PTGS2	P35354	Prostaglandin G/H synthase 2
PTGS1	P23219	Prostaglandin G/H synthase 1
MPO	P05164	Myeloperoxidase
COMT	P21964	Catechol O-methyltransferase
CA9	Q16790	Carbonic anhydrase 9
CA7	P43166	Carbonic anhydrase 7
CA6	P23280	Carbonic anhydrase 6
CA4	P22748	Carbonic anhydrase 4
CA2	P00918	Carbonic anhydrase 2
CA14	Q9ULX7	Carbonic anhydrase 14
CA12	O43570	Carbonic anhydrase 12
CA1	P00915	Carbonic anhydrase 1
AKR1C1	Q04828	Aldo-keto reductase family 1 member C1
AHCY	P23526	Adenosylhomocysteinase
AGTR1	P30556	Type-1 angiotensin II receptor
TLR8	Q9NR97	Toll-like receptor 8
TLR7	Q9NYK1	Toll-like receptor 7
SAXO1	Q8IYX7	Stabilizer of axonemal microtubules 1
SRPK3	Q9UPE1	SRSF protein kinase 3
SRPK2	P78362	SRSF protein kinase 2
SRPK1	Q96SB4	SRSF protein kinase 1
SLC22A1	O15245	Solute carrier family 22 member 1
SLC6A2	P23975	Sodium-dependent noradrenaline transporter
SCN1A	P35498	Sodium channel protein type 1 subunit alpha
MTAP	Q13126	S-methyl-5'-thioadenosine phosphorylase
PIM1	P11309	Serine/threonine-protein kinase pim-1
SHMT2	P34897	Serine hydroxymethyltransferase, mitochondrial
SHMT1	P34896	Serine hydroxymethyltransferase, cytosolic
SCT	P09683	Secretin
AOC2	O75106	Retina-specific copper amine oxidase
RAB7A	P51149	Ras-related protein Rab-7a
PNP	P00491	Purine nucleoside phosphorylase
P4HA1	P13674	Prolyl 4-hydroxylase subunit alpha-1
PHKG2	P15735	Phosphorylase b kinase gamma catalytic chain, liver/testis isoform
PECR	Q9BY49	Peroxisomal trans-2-enoyl-CoA reductase
P2RY1	P47900	P2Y purinoceptor 1
CHRNA7	P36544	Neuronal acetylcholine receptor subunit alpha-7
MTHFR	P42898	Methylenetetrahydrofolate reductase
MTFMT	Q96DP5	Methionyl-tRNA formyltransferase, mitochondrial
MTR	Q99707	Methionine synthase
AOC3	Q16853	Membrane primary amine oxidase
ACP1	P24666	Low molecular weight phosphotyrosine protein phosphatase
ACSL1	P33121	Long-chain-fatty-acid--CoA ligase 1
INS	P01308	Insulin [Cleaved into: Insulin B chain; Insulin A chain]
HPRT1	P00492	Hypoxanthine-guanine phosphoribosyltransferase
HRH2	P25021	Histamine H2 receptor
HRH1	P35367	Histamine H1 receptor
HSP90AB1	P08238	Heat shock protein HSP 90-beta
PYGM	P11217	Glycogen phosphorylase, muscle form
PYGL	P06737	Glycogen phosphorylase, liver form
PYGB	P11216	Glycogen phosphorylase, brain form
FBP2	O00757	Fructose-1,6-bisphosphatase isozyme 2
FBP1	P09467	Fructose-1,6-bisphosphatase 1
FTCD	O95954	Formimidoyltransferase-cyclodeaminase
ALDH1L1	O75891	Cytosolic 10-formyltetrahydrofolate dehydrogenase
CYP2B6	P20813	Cytochrome P450 2B6
CREB1	P16220	Cyclic AMP-responsive element-binding protein 1
UGCG	Q16739	Ceramide glucosyltransferase
PDE4D	Q08499	cAMP-specific 3',5'-cyclic phosphodiesterase 4D
PDE4B	Q07343	cAMP-specific 3',5'-cyclic phosphodiesterase 4B
CALCOCO2	Q13137	Calcium-binding and coiled-coil domain-containing protein 2
CALCA	P01258	Calcitonin
MTHFD1	P11586	C-1-tetrahydrofolate synthase, cytoplasmic
ATIC	P31939	Bifunctional purine biosynthesis protein ATIC
MTHFD2	P13995	Bifunctional methylenetetrahydrofolate dehydrogenase/cyclohydrolase, mitochondrial
ARRB2	P32121	Beta-arrestin-2
ADRB3	P13945	Beta-3 adrenergic receptor
ADRB2	P07550	Beta-2 adrenergic receptor
ADRB1	P08588	Beta-1 adrenergic receptor
KCNJ8	Q15842	ATP-sensitive inward rectifier potassium channel 8
KCNJ1	P48048	ATP-sensitive inward rectifier potassium channel 1
ARRDC3	Q96B67	Arrestin domain-containing protein 3
APLP1	P51693	Amyloid beta precursor like protein 1
AMT	P48728	Aminomethyltransferase, mitochondrial
SCNN1G	P51170	Amiloride-sensitive sodium channel subunit gamma
SCNN1D	P51172	Amiloride-sensitive sodium channel subunit delta
SCNN1B	P51168	Amiloride-sensitive sodium channel subunit beta
SCNN1A	P37088	Amiloride-sensitive sodium channel subunit alpha
ACTN2	P35609	Alpha-actinin-2
ADRA2C	P18825	Alpha-2C adrenergic receptor
ADRA2B	P18089	Alpha-2B adrenergic receptor
ADRA2A	P08913	Alpha-2A adrenergic receptor
ADRA1D	P25100	Alpha-1D adrenergic receptor
ADRA1B	P35368	Alpha-1B adrenergic receptor
ADRA1A	P35348	Alpha-1A adrenergic receptor
ALDH3A2	P51648	Aldehyde dehydrogenase family 3 member A2
ADCY1	Q08828	Adenylate cyclase type 1
ADK	P55263	Adenosine kinase
HINT1	P49773	Adenosine 5'-monophosphoramidase HINT1
APRT	P07741	Adenine phosphoribosyltransferase
ACSS2	Q9NR19	Acetyl-coenzyme A synthetase, cytoplasmic
ACSS1	Q9NUB1	Acetyl-coenzyme A synthetase 2-like, mitochondrial
ACACB	O00763	Acetyl-CoA carboxylase 2
ACACA	Q13085	Acetyl-CoA carboxylase 1
HTR7	P34969	5-hydroxytryptamine receptor 7
HTR2C	P28335	5-hydroxytryptamine receptor 2C
HTR2A	P28223	5-hydroxytryptamine receptor 2A
PRKAB2	O43741	5'-AMP-activated protein kinase subunit beta-2
PRKAB1	Q9Y478	5'-AMP-activated protein kinase subunit beta-1
PRKAA2	P54646	5'-AMP-activated protein kinase catalytic subunit alpha-2
PRKAA1	Q13131	5'-AMP-activated protein kinase catalytic subunit alpha-1
PTPN2	P17706	Tyrosine-protein phosphatase non-receptor type 2
PTPN1	P18031	Tyrosine-protein phosphatase non-receptor type 1
TRPV1	Q8NER1	Transient receptor potential cation channel subfamily V member 1
CYP17A1	P05093	Steroid 17-alpha-hydroxylase/17,20 lyase
SLC8A1	P32418	Sodium/calcium exchanger 1
PTPRF	P10586	Receptor-type tyrosine-protein phosphatase F
PTGER4	P35408	Prostaglandin E2 receptor EP4 subtype
PTGER3	P43115	Prostaglandin E2 receptor EP3 subtype
PTGER2	P43116	Prostaglandin E2 receptor EP2 subtype
PTGER1	P34995	Prostaglandin E2 receptor EP1 subtype
PRLR	P16471	Prolactin receptor
PGR	P06401	Progesterone receptor
PLA2G1B	P04054	Phospholipase A2
RORC	P51449	Nuclear receptor ROR-gamma
CDC25B	P30305	M-phase inducer phosphatase 2
NR3C2	P08235	Mineralocorticoid receptor
OPRK1	P41145	Kappa-type opioid receptor
NR3C1	P04150	Glucocorticoid receptor
ESR1	P03372	Estrogen receptor
ELOVL4	Q9GZR5	Elongation of very long chain fatty acids protein 4
POLB	P06746	DNA polymerase beta
HSD11B1	P28845	11-beta-hydroxysteroid dehydrogenase 1
F12	P00748	Coagulation factor XII
ANXA1	P04083	Annexin A1
AR	P10275	Androgen receptor
AKR1B10	O60218	Aldo-keto reductase family 1 member B10
FADS2	O95864	Acyl-CoA 6-desaturase
FADS1	O60427	Acyl-CoA
SRD5A1	P18405	3-oxo-5-alpha-steroid 4-dehydrogenase 1
PKM	P14618	Pyruvate kinase PKM
PKLR	P30613	Pyruvate kinase PKLR
PDHB	P11177	Pyruvate dehydrogenase E1 component subunit beta, mitochondrial
PC	P11498	Pyruvate carboxylase, mitochondrial
LDHD	Q86WU2	Probable D-lactate dehydrogenase, mitochondrial
SLC16A2	P36021	Monocarboxylate transporter 8
SLC16A6	O15403	Monocarboxylate transporter 7
SLC16A5	O15375	Monocarboxylate transporter 6
SLC16A4	O15374	Monocarboxylate transporter 5
SLC16A3	O15427	Monocarboxylate transporter 4
SLC16A8	O95907	Monocarboxylate transporter 3
SLC16A7	O60669	Monocarboxylate transporter 2
SLC16A1	P53985	Monocarboxylate transporter 1
MMP9	P14780	Matrix metalloproteinase-9
LDHA	P00338	L-lactate dehydrogenase A chain
GLO1	Q04760	Lactoylglutathione lyase
HAGHL	Q6PII5	Hydroxyacylglutathione hydrolase-like protein
HAGH	Q16775	Hydroxyacylglutathione hydrolase, mitochondrial
HAO2	Q9NYQ3	2-Hydroxyacid oxidase 2
HAO1	Q9UJM8	2-Hydroxyacid oxidase 1
GRHPR	Q9UBQ7	Glyoxylate reductase/hydroxypyruvate reductase
AGXT2	Q9BYV1	Alanine--glyoxylate aminotransferase 2, mitochondrial
ABAT	P80404	4-aminobutyrate aminotransferase, mitochondrial
YARS2	Q9Y2Z4	Tyrosine--tRNA ligase, mitochondrial
TAT	P17735	Tyrosine aminotransferase
TH	P07101	Tyrosine 3-monooxygenase
FARS2	O95363	Phenylalanine--tRNA ligase, mitochondrial
FARSB	Q9NSD9	Phenylalanine--tRNA ligase beta subunit
FARSA	Q9Y285	Phenylalanine--tRNA ligase alpha subunit
PAH	P00439	Phenylalanine-4-hydroxylase
SLC7A8	Q9UHI5	Large neutral amino acids transporter small subunit 2
DRD5	P21918	D(1B) dopamine receptor
DRD1	P21728	D(1A) dopamine receptor
DRD4	P21917	D(4) dopamine receptor
DRD3	P35462	D(3) dopamine receptor
DDC	P20711	Aromatic-L-amino-acid decarboxylase
UGT2B17	O75795	UDP-glucuronosyltransferase 2B17
TYR	P14679	Tyrosinase
JUN	P05412	Transcription factor Jun
GATA3	P23771	Trans-acting T-cell-specific transcription factor GATA-3
ATM	Q13315	Serine-protein kinase ATM
PPP2CB	P62714	Serine/threonine-protein phosphatase 2A catalytic subunit beta isoform
PPP2CA	P67775	Serine/threonine-protein phosphatase 2A catalytic subunit alpha isoform
SEC14L4	Q9UDX3	SEC14-like protein 4
SEC14L3	Q9UDX4	SEC14-like protein 3
SEC14L2	O76054	SEC14-like protein 2
PRKCB	P05771	Protein kinase C beta type
PRKCA	P17252	Protein kinase C alpha type
ALOX5	P09917	Polyunsaturated fatty acid 5-lipoxygenase
SERPINE1	P05121	Plasminogen activator inhibitor 1
NR1I2	O75469	Nuclear receptor subfamily 1 group I member 2
EIF2AK3	Q9NZJ5	Eukaryotic translation initiation factor 2-alpha kinase 3
DGKA	P23743	Diacylglycerol kinase alpha
CASP3	P42574	Caspase-3
CA5B	Q8WTZ4	Putative inactive carbonic anhydrase 5B-like protein
CA5A	P35218	Carbonic anhydrase 5A, mitochondrial
CA3	P07451	Carbonic anhydrase 3
CA13	Q8N1Q1	Carbonic anhydrase 13
ABCB1	P08183	ATP-dependent translocase ABCB1
FUT7	Q11130	Alpha-(1,3)-fucosyltransferase 7
MMP2	P08253	72 kDa type IV collagenase
CACNA1A	O00555	Voltage-dependent P/Q-type calcium channel subunit alpha-1A
CACNA1B	Q00975	Voltage-dependent N-type calcium channel subunit alpha-1B
CACNA2D2	Q9NY47	Voltage-dependent calcium channel subunit alpha-2/delta-2
CACNA2D1	P54289	Voltage-dependent calcium channel subunit alpha-2/delta-1
UROS	P10746	Uroporphyrinogen-III synthase
TMLHE	Q9NVH6	Trimethyllysine dioxygenase, mitochondrial
TRAPPC3	O43617	Trafficking protein particle complex subunit 3
PLAT	P00750	Tissue-type plasminogen activator
OXCT2	Q9BYC2	Succinyl-CoA:3-ketoacid coenzyme A transferase 2, mitochondrial
OXCT1	P55809	Succinyl-CoA:3-ketoacid coenzyme A transferase 1, mitochondrial
ALDH5A1	P51649	Succinate-semialdehyde dehydrogenase, mitochondrial
SUCLG2	Q96I99	Succinate--CoA ligase [GDP-forming] subunit beta, mitochondrial
SUCLA2	Q9P2R7	Succinate--CoA ligase [ADP-forming] subunit beta, mitochondrial
SUCLG1	P53597	Succinate--CoA ligase [ADP/GDP-forming] subunit alpha, mitochondrial
SUCNR1	Q9BXA5	Succinate receptor 1
SDHC	Q99643	Succinate dehydrogenase cytochrome b560 subunit, mitochondrial
SDHAF2	Q9NX18	Succinate dehydrogenase assembly factor 2, mitochondrial
SDHB	P21912	Succinate dehydrogenase [ubiquinone] iron-sulfur subunit, mitochondrial
SDHA	P31040	Succinate dehydrogenase [ubiquinone] flavoprotein subunit, mitochondrial
SDHD	O14521	Succinate dehydrogenase [ubiquinone] cytochrome b small subunit, mitochondrial
SLC13A5	Q86YT5	Solute carrier family 13 member 5
SLC13A4	Q9UKG4	Solute carrier family 13 member 4
SLC13A3	Q8WWT9	Solute carrier family 13 member 3
SLC13A2	Q13183	Solute carrier family 13 member 2
SLC13A1	Q9BZW2	Solute carrier family 13 member 1
SCN4B	Q8IWT1	Sodium channel subunit beta-4
SCN3B	Q9NY72	Sodium channel subunit beta-3
SCN2B	O60939	Sodium channel subunit beta-2
SCN1B	Q07699	Sodium channel subunit beta-1
SCN9A	Q15858	Sodium channel protein type 9 subunit alpha
SCN8A	Q9UQD0	Sodium channel protein type 8 subunit alpha
SCN7A	Q01118	Sodium channel protein type 7 subunit alpha
SCN5A	Q14524	Sodium channel protein type 5 subunit alpha
SCN4A	P35499	Sodium channel protein type 4 subunit alpha
SCN3A	Q9NY46	Sodium channel protein type 3 subunit alpha
SCN2A	Q99250	Sodium channel protein type 2 subunit alpha
SCN11A	Q9UI33	Sodium channel protein type 11 subunit alpha
SCN10A	Q9Y5Y9	Sodium channel protein type 10 subunit alpha
SLIT2	O94813	Slit homolog 2 protein
ACADSB	P45954	Short/branched chain specific acyl-CoA dehydrogenase, mitochondrial
SALL1	Q9NSC2	Sal-like protein 1
RHO	P08100	Rhodopsin
P4HB	P07237	Protein disulfide-isomerase
P4HA2	O15460	Prolyl 4-hydroxylase subunit alpha-2
P3H3	Q8IVL6	Prolyl 3-hydroxylase 3
P3H2	Q8IVL5	Prolyl 3-hydroxylase 2
P3H1	Q32P28	Prolyl 3-hydroxylase 1
GCG	P01275	Pro-glucagon
PLOD1	Q02809	Procollagen-lysine,2-oxoglutarate 5-dioxygenase 1
PLG	P00747	Plasminogen
PLD2	O14939	Phospholipase D2
PLD1	Q13393	Phospholipase D1
PHOSPHO1	Q8TCT1	Phosphoethanolamine/phosphocholine phosphatase
PPARD	Q03181	Peroxisome proliferator-activated receptor delta
PPARA	Q07869	Peroxisome proliferator-activated receptor alpha
PPT1	P50897	Palmitoyl-protein thioesterase 1
NOS3	P29474	Nitric oxide synthase, endothelial
PMP2	P02689	Myelin P2 protein
PLOD3	O60568	Multifunctional procollagen lysine hydroxylase and glycosyltransferase LH3
SLC25A10	Q9UBX3	Mitochondrial dicarboxylate carrier
CES1	P02795	Metallothionein-2
DCT	P40126	L-dopachrome tautomerase
HIF1AN	Q9NWT6	Hypoxia-inducible factor 1-alpha inhibitor
HDAC9	Q9UKV0	Histone deacetylase 9
HDAC2	Q92769	Histone deacetylase 2
SLC7A1	P30825	High affinity cationic amino acid transporter 1
HNF4G	Q14541	Hepatocyte nuclear factor 4-gamma
PAEP	P09466	Placental protein 14
GRIN3B	O60391	Glutamate receptor ionotropic, NMDA 3B
GRIN3A	Q8TCU5	Glutamate receptor ionotropic, NMDA 3A
GRIN2D	O15399	Glutamate receptor ionotropic, NMDA 2D
GRIN2C	Q14957	Glutamate receptor ionotropic, NMDA 2C
GRIN2B	Q13224	Glutamate receptor ionotropic, NMDA 2B
GRIN2A	Q12879	Glutamate receptor ionotropic, NMDA 2A
GRIN1	Q05586	Glutamate receptor ionotropic, NMDA 1
FABP6	P51161	Fatty acid-binding protein 6
BBOX1	O75936	Gamma-butyrobetaine dioxygenase
FECH	P22830	Ferrochelatase, mitochondrial
FABP2	P12104	Fatty acid-binding protein, intestinal
FABP3	P05413	Fatty acid-binding protein, heart
FABP4	P15090	Fatty acid-binding protein, adipocyte
FABP5	Q01469	Fatty acid-binding protein 5
SLC1A3	P43003	Excitatory amino acid transporter 1
ESRRG	P62508	Estrogen-related receptor gamma
HSD17B11	Q8NBQ5	Estradiol 17-beta-dehydrogenase 11
TOP1	P11387	DNA topoisomerase 1
CYP2C8	P10632	Cytochrome P450 2C8
COX8A	P10176	Cytochrome c oxidase subunit 8A, mitochondrial
COX7C	P15954	Cytochrome c oxidase subunit 7C, mitochondrial
COX7B	P24311	Cytochrome c oxidase subunit 7B, mitochondrial
COX7A1	P24310	Cytochrome c oxidase subunit 7A1, mitochondrial
COX6C	P09669	Cytochrome c oxidase subunit 6C
COX6B1	P14854	Cytochrome c oxidase subunit 6B1
COX6A2	Q02221	Cytochrome c oxidase subunit 6A2, mitochondrial
COX5B	P10606	Cytochrome c oxidase subunit 5B, mitochondrial
COX5A	P20674	Cytochrome c oxidase subunit 5A, mitochondrial
COX4I1	P13073	Cytochrome c oxidase subunit 4 isoform 1, mitochondrial
BCHE	P06276	Cholinesterase
PCYT1B	Q9Y5K3	Choline-phosphate cytidylyltransferase B
PCYT1A	P49585	Choline-phosphate cytidylyltransferase A
SLC7A4	O43246	Cationic amino acid transporter 4
SLC7A3	Q8WY07	Cationic amino acid transporter 3
SLC7A2	P52569	Cationic amino acid transporter 2
CRTAP	O75718	Cartilage-associated protein
CPT2	P23786	Carnitine O-palmitoyltransferase 2, mitochondrial
CPT1A	P50416	Carnitine O-palmitoyltransferase 1, liver isoform
NR1H4	Q96RI1	Bile acid receptor
JMJD6	Q6NYC1	Bifunctional arginine demethylase and lysyl-hydroxylase JMJD6
ASPH	Q12797	Aspartyl/asparaginyl beta-hydroxylase
APOB	P04114	Apolipoprotein B-100
LALBA	P00709	Alpha-lactalbumin
AKR1D1	P51857	Aldo-keto reductase family 1 member D1
AKR1C3	P42330	Aldo-keto reductase family 1 member C3
AKR1C2	P52895	Aldo-keto reductase family 1 member C2
ADH1C	P00326	Alcohol dehydrogenase 1C
ADORA1	P30542	Adenosine receptor A1
ACO2	Q99798	Aconitate hydratase, mitochondrial
ACHE	P22303	Acetylcholinesterase
TYRP1	P17643	5,6-dihydroxyindole-2-carboxylic acid oxidase
SRD5A2	P31213	3-oxo-5-alpha-steroid 4-dehydrogenase 2
OGDH	Q02218	2-oxoglutarate dehydrogenase, mitochondrial
HSD17B6	O14756	17-beta-hydroxysteroid dehydrogenase type 6
ATP1A1	P05023	Sodium/potassium-transporting ATPase subunit alpha-1
GLRA3	O75311	Glycine receptor subunit alpha-3
GABRB3	P28472	Gamma-aminobutyric acid receptor subunit beta-3
VDR	P11473	Vitamin D3 receptor
PTGFR	P43088	Prostaglandin F2-alpha receptor
PTGIR	P43119	Prostacyclin receptor
XDH	P47989	Xanthine dehydrogenase/oxidase [Includes: Xanthine dehydrogenase
PON2	Q15165	Serum paraoxonase/arylesterase 2
AKT1	P31749	RAC-alpha serine/threonine-protein kinase
PRKCD	Q05655	Protein kinase C delta type
NOS2	P35228	Nitric oxide synthase, inducible
ABCC1	P60321	Nanos homolog 2
MAPK9	P33527	Multidrug resistance-associated protein 1
MAPK8	P45984	Mitogen-activated protein kinase 9
HMOX1	P45983	Mitogen-activated protein kinase 8
CYP1B1	P09601	Heme oxygenase 1
CYP1A1	Q16678	Cytochrome P450 1B1
UGT3A1	P04798	Cytochrome P450 1A1
UGT1A9	O60656	UDP-glucuronosyltransferase 1A9
UGT1A8	Q9HAW9	UDP-glucuronosyltransferase 1A8
UGT1A7	Q9HAW7	UDP-glucuronosyltransferase 1A7
UGT1A3	P35503	UDP-glucuronosyltransferase 1A3
SYK	P43405	Tyrosine-protein kinase SYK
ESRRA	P11474	Steroid hormone receptor ERR1
RPS6KA3	P51812	Ribosomal protein S6 kinase alpha-3
PTPRS	Q13332	Receptor-type tyrosine-protein phosphatase S
FLT3	P36888	Receptor-type tyrosine-protein kinase FLT3
ALOX15	P16050	Polyunsaturated fatty acid lipoxygenase ALOX15
ALOX12	P18054	Polyunsaturated fatty acid lipoxygenase ALOX12
NOX4	Q9NPH5	NADPH oxidase 4
GSK3B	P49841	Glycogen synthase kinase-3 beta
CDK1	P06493	Cyclin-dependent kinase 1
ABCG2	Q9UNQ0	Broad substrate specificity ATP-binding cassette transporter ABCG2
AHR	P35869	Aryl hydrocarbon receptor
MAOA	P21397	Amine oxidase [flavin-containing] A
AKR1B1	P15121	Aldo-keto reductase family 1 member B1
HSD17B2	P37059	17-beta-hydroxysteroid dehydrogenase type 2
HSD17B1	P14061	17-beta-hydroxysteroid dehydrogenase type 1
PMCH	P20382	Pro-MCH [Cleaved into: Neuropeptide-glycine-glutamic acid
GPR68	Q15743	Ovarian cancer G-protein coupled receptor 1
LY96	Q9Y6Y9	Lymphocyte antigen 96
MTRNR2L2	P0CJ69	Humanin-like 2
FFAR1	O14842	Free fatty acid receptor 1
FASN	P49327	Fatty acid synthase
ACOT7	O00154	Cytosolic acyl coenzyme A thioester hydrolase
CYP4A11	Q02928	Cytochrome P450 4A11
CCK	P06307	Cholecystokinin
APP	P05067	Amyloid-beta precursor protein
SCD	O00767	Stearoyl-CoA desaturase
SHBG	P04278	Sex hormone-binding globulin
RAPGEF1	Q13905	Rap guanine nucleotide exchange factor 1
LDLR	P01130	Low-density lipoprotein receptor
CYP1A2	P05177	Cytochrome P450 1A2
CCL2	P13500	C-C motif chemokine 2
CBR1	P16152	Carbonyl reductase [NADPH] 1
BDNF	P23560	Brain-derived neurotrophic factor
TPMT	P51580	Thiopurine S-methyltransferase
PTGR1	Q14914	Prostaglandin reductase 1
OCLN	Q16625	Occludin
IFNG	P01579	Interferon gamma
LGALS9	O00182	Galectin-9
ESR2	Q92731	Estrogen receptor beta
EOMES	O95936	Eomesodermin homolog
DNAJA3	Q96EY1	DnaJ homolog subfamily A member 3, mitochondrial
ADAM8	P78325	Disintegrin and metalloproteinase domain-containing protein 8
SLC19A2	O60779	Thiamine transporter 1
TPK1	Q9H3S4	Thiamin pyrophosphokinase 1
AGXT	P21549	Serine--pyruvate aminotransferase
PDHA1	P08559	Pyruvate dehydrogenase E1 component subunit alpha, somatic form, mitochondrial
DDX6	P26196	Probable ATP-dependent RNA helicase DDX6
PCK2	Q16822	Phosphoenolpyruvate carboxykinase [GTP], mitochondrial
ME2	P23368	NAD-dependent malic enzyme, mitochondrial
SLC16A10	Q8TF71	Monocarboxylate transporter 10
LDHC	P07864	L-lactate dehydrogenase C chain
LDHB	P07195	L-lactate dehydrogenase B chain
MPST	P25325	3-mercaptopyruvate sulfurtransferase
AVPR2	P30518	Vasopressin V2 receptor
KDR	P35968	Vascular endothelial growth factor receptor 2
AXL	P30530	Tyrosine-protein kinase receptor UFO
HCK	P08631	Tyrosine-protein kinase HCK
MMP3	P08254	Stromelysin-1
SLC2A2	P11168	Solute carrier family 2, facilitated glucose transporter member 2
PLK1	P53350	Serine/threonine-protein kinase PLK1
NEK6	Q9HC98	Serine/threonine-protein kinase Nek6
NEK2	P51955	Serine/threonine-protein kinase Nek2
PKN1	Q16512	Serine/threonine-protein kinase N1
STK17B	O94768	Serine/threonine-protein kinase 17B
SRC	P12931	Proto-oncogene tyrosine-protein kinase Src
F2	P00734	Prothrombin
PIK3CG	P48736	Phosphatidylinositol 4,5-bisphosphate 3-kinase catalytic subunit gamma isoform
PIK3R1	P27986	Phosphatidylinositol 3-kinase regulatory subunit alpha
NUAK1	O60285	NUAK family SNF1-like kinase 1
MYLK	Q15746	Myosin light chain kinase, smooth muscle
MAPT	P10636	Microtubule-associated protein tau
KDM4E	B2RXH2	Lysine-specific demethylase 4E
IGF1R	P08069	Insulin-like growth factor 1 receptor
INSR	P06213	Insulin receptor
MCL1	Q07820	Induced myeloid leukemia cell differentiation protein Mcl-1
MET	P08581	Hepatocyte growth factor receptor
GPR35	Q9NWH9	SAFB-like transcription modulator
PTK2	Q9HC97	G-protein coupled receptor 35
EGFR	Q05397	Focal adhesion kinase 1
TOP2A	P00533	Epidermal growth factor receptor
APEX1	P11388	DNA topoisomerase 2-alpha
DAPK1	P53355	Death-associated protein kinase 1
CXCR1	P25024	C-X-C chemokine receptor type 1
MMP13	P45452	Collagenase 3
CSNK2A1	P68400	Casein kinase II subunit alpha
CAMK2B	Q13554	Calcium/calmodulin-dependent protein kinase type II subunit beta
BACE1	P56817	Beta-secretase 1
AURKB	Q96GD4	Aurora kinase B
ATP5F1B	P06576	ATP synthase subunit beta, mitochondrial
ALK	Q9UM73	ALK tyrosine kinase receptor
AKR1C4	P17516	Aldo-keto reductase family 1 member C4
AKR1A1	P14550	Aldo-keto reductase family 1 member A1
ADORA2A	P29274	Adenosine receptor A2a
HIBCH	Q6NVY1	3-hydroxyisobutyryl-CoA hydrolase, mitochondrial
SLC18A2	Q05940	Synaptic vesicular amine transporter
CHRM5	P08912	Muscarinic acetylcholine receptor M5
CHRM4	P08173	Muscarinic acetylcholine receptor M4
CHRM3	P20309	Muscarinic acetylcholine receptor M3
CHRM2	P08172	Muscarinic acetylcholine receptor M2
CHRM1	P11229	Muscarinic acetylcholine receptor M1
SLC18A1	P54219	Chromaffin granule amine transporter
KCNJ15	Q99712	ATP-sensitive inward rectifier potassium channel 15
KCNJ14	Q9UNX9	ATP-sensitive inward rectifier potassium channel 14
KCNJ12	Q14500	ATP-sensitive inward rectifier potassium channel 12
KCNJ11	Q14654	ATP-sensitive inward rectifier potassium channel 11
KCNJ10	P78508	ATP-sensitive inward rectifier potassium channel 10
ACE	P12821	Angiotensin-converting enzyme
HTR2B	P41595	5-hydroxytryptamine receptor 2B
HTR1D	P28221	5-hydroxytryptamine receptor 1D
HTR1B	P28222	5-hydroxytryptamine receptor 1B
HTR1A	P08908	5-hydroxytryptamine receptor 1A
SLC52A2	Q9HAB3	Solute carrier family 52, riboflavin transporter, member 2
SDR9C7	Q8NEX9	Short-chain dehydrogenase/reductase family 9C member 7
RNASE1	P07998	Ribonuclease pancreatic
RDH5	Q92781	Retinol dehydrogenase 5
RDH16	O75452	Retinol dehydrogenase 16
PLOD2	O00469	Procollagen-lysine,2-oxoglutarate 5-dioxygenase 2
ACY3	Q96HD9	N-acyl-aromatic-L-amino acid amidohydrolase
PAICS	P22234	Multifunctional protein ADE2 [Includes: Phosphoribosylaminoimidazole-succinocarboxamide synthase
LYZ	P61626	Lysozyme C
ASRGL1	Q7L266	Isoaspartyl peptidase/L-asparaginase
GABRB1	P18505	Gamma-aminobutyric acid receptor subunit beta-1
FH	P07954	Fumarate hydratase, mitochondrial
SLC1A1	P43005	Excitatory amino acid transporter 3
EGLN1	Q9GZT9	Egl nine homolog 1
ALAD	P13716	Delta-aminolevulinic acid dehydratase
DHRS9	Q9BPW9	Dehydrogenase/reductase SDR family member 9
SLC25A13	Q9UJS0	Calcium-binding mitochondrial carrier protein Aralar2
SLC25A12	O75746	Calcium-binding mitochondrial carrier protein Aralar1
CAD	O76075	DNA fragmentation factor subunit beta
ASPA	P45381	Aspartoacylase
DARS2	Q6PI48	Aspartate--tRNA ligase, mitochondrial
GOT2	P00505	Aspartate aminotransferase, mitochondrial
GOT1	P17174	Aspartate aminotransferase, cytoplasmic
ASNS	P08243	Asparagine synthetase [glutamine-hydrolyzing]
ASS1	P00966	Argininosuccinate synthase
ACY1	Q03154	Aminoacylase-1
PDE10A	Q9Y233	cAMP and cAMP-inhibited cGMP 3',5'-cyclic phosphodiesterase 10A
DHFR	P00374	Dihydrofolate reductase
CCL16	O15467	C-C motif chemokine 16
TNF	P01375	Tumor necrosis factor
TAAR5	O14804	Trace amine-associated receptor 5
TAAR1	Q96RJ0	Trace amine-associated receptor 1
SLC6A4	P31645	Sodium-dependent serotonin transporter
SLC6A3	Q01959	Sodium-dependent dopamine transporter
WLS	Q5T9L3	Protein wntless homolog
PIK3R3	Q92569	Phosphatidylinositol 3-kinase regulatory subunit gamma
PIK3R2	O00459	Phosphatidylinositol 3-kinase regulatory subunit beta
CHRNB4	P30926	Neuronal acetylcholine receptor subunit beta-4
CHRNB3	Q05901	Neuronal acetylcholine receptor subunit beta-3
CHRNB2	P17787	Neuronal acetylcholine receptor subunit beta-2
CHRNA9	Q9UGM1	Neuronal acetylcholine receptor subunit alpha-9
CHRNA6	Q15825	Neuronal acetylcholine receptor subunit alpha-6
CHRNA5	P30532	Neuronal acetylcholine receptor subunit alpha-5
CHRNA4	P43681	Neuronal acetylcholine receptor subunit alpha-4
CHRNA3	P32297	Neuronal acetylcholine receptor subunit alpha-3
CHRNA2	Q15822	Neuronal acetylcholine receptor subunit alpha-2
CHRNA10	Q9GZZ6	Neuronal acetylcholine receptor subunit alpha-10
OPRM1	P35372	Mu-type opioid receptor
MAPK1	P28482	Mitogen-activated protein kinase 1
LPL	P06858	Lipoprotein lipase
GABRQ	Q9UN88	Gamma-aminobutyric acid receptor subunit theta
GABRP	O00591	Gamma-aminobutyric acid receptor subunit pi
GABRG3	Q99928	Gamma-aminobutyric acid receptor subunit gamma-3
GABRG2	P18507	Gamma-aminobutyric acid receptor subunit gamma-2
GABRG1	Q8N1C3	Gamma-aminobutyric acid receptor subunit gamma-1
GABRE	P78334	Gamma-aminobutyric acid receptor subunit epsilon
GABRD	O14764	Gamma-aminobutyric acid receptor subunit delta
GABRB2	P47870	Gamma-aminobutyric acid receptor subunit beta-2
GABRA6	Q16445	Gamma-aminobutyric acid receptor subunit alpha-6
GABRA5	P31644	Gamma-aminobutyric acid receptor subunit alpha-5
GABRA4	P48169	Gamma-aminobutyric acid receptor subunit alpha-4
GABRA3	P34903	Gamma-aminobutyric acid receptor subunit alpha-3
GABRA2	P47869	Gamma-aminobutyric acid receptor subunit alpha-2
GABRA1	P14867	Gamma-aminobutyric acid receptor subunit alpha-1
DBH	P09172	Dopamine beta-hydroxylase
CARTPT	Q16568	Cocaine- and amphetamine-regulated transcript protein [Cleaved into: CART
CHRFAM7A	Q494W8	CHRNA7-FAM7A fusion protein
CHAT	P28329	Choline O-acetyltransferase
MAOB	P27338	Amine oxidase [flavin-containing] B
GPT2	Q8TD30	Alanine aminotransferase 2
GPT	P24298	Alanine aminotransferase 1
UCKL1	Q9NWZ5	Uridine-cytidine kinase-like 1
TYMS	P04818	Thymidylate synthase
RXRA	P19793	Retinoic acid receptor RXR-alpha
LTA	P01374	Lymphotoxin-alpha
DNMT1	P26358	DNA (cytosine-5)-methyltransferase 1
DPYD	Q12882	Dihydropyrimidine dehydrogenase [NADP
PDE3B	Q13370	cGMP-inhibited 3',5'-cyclic phosphodiesterase B
PDE3A	Q14432	cGMP-inhibited 3',5'-cyclic phosphodiesterase A
COLQ	Q9Y215	Acetylcholinesterase collagenic tail peptide
UPP2	O95045	Uridine phosphorylase 2
UPP1	Q16831	Uridine phosphorylase 1
UNG	P13051	Uracil-DNA glycosylase
UPRT	Q96BW1	Uracil phosphoribosyltransferase homolog
TYMP	P19971	Thymidine phosphorylase
MBD4	O95243	Methyl-CpG-binding domain protein 4
TDG	Q13569	G/T mismatch-specific thymine DNA glycosylase
DPYS	Q14117	Dihydropyrimidinase
DHDH	Q9UQ10	Trans-1,2-dihydrobenzene-1,2-diol dehydrogenase
PRDX5	P30044	Peroxiredoxin-5, mitochondrial
LCN2	P80188	Neutrophil gelatinase-associated lipocalin
LRRC51	Q96E66	Leucine-rich repeat-containing protein 51
LPO	P22079	Lactoperoxidase
TACR2	P21452	Substance-K receptor
RYR1	P21817	Ryanodine receptor 1
PDE6B	P35913	Rod cGMP-specific 3',5'-cyclic phosphodiesterase subunit beta
PDE6A	P16499	Rod cGMP-specific 3',5'-cyclic phosphodiesterase subunit alpha
RIPK1	Q13546	Receptor-interacting serine/threonine-protein kinase 1
RINT1	Q6NUQ1	RAD50-interacting protein 1
WNT4	P56705	Protein Wnt-4
IDNK	Q5T6J7	Probable gluconokinase
PIK3CD	O00329	Phosphatidylinositol 4,5-bisphosphate 3-kinase catalytic subunit delta isoform
PIK3CB	P42338	Phosphatidylinositol 4,5-bisphosphate 3-kinase catalytic subunit beta isoform
PIK3CA	P42336	Phosphatidylinositol 4,5-bisphosphate 3-kinase catalytic subunit alpha isoform
ITPR3	Q14573	Inositol 1,4,5-trisphosphate receptor type 3
ITPR2	Q14571	Inositol 1,4,5-trisphosphate receptor type 2
ITPR1	Q14643	Inositol 1,4,5-trisphosphate receptor type 1
HAP1	P54257	Huntingtin-associated protein 1
PDE9A	O76083	High affinity cGMP-specific 3',5'-cyclic phosphodiesterase 9A
PDE8B	O95263	High affinity cAMP-specific and IBMX-insensitive 3',5'-cyclic phosphodiesterase 8B
PDE8A	O60658	High affinity cAMP-specific and IBMX-insensitive 3',5'-cyclic phosphodiesterase 8A
PDE7A	Q13946	High affinity cAMP-specific 3',5'-cyclic phosphodiesterase 7A
PDE11A	Q9HCR9	Dual 3',5'-cyclic-AMP and -GMP phosphodiesterase 11A
PRKDC	P78527	DNA-dependent protein kinase catalytic subunit
POLA2	Q14181	DNA polymerase alpha subunit B
CX3CR1	P49238	CX3C chemokine receptor 1
PDE6C	P51160	Cone cGMP-specific 3',5'-cyclic phosphodiesterase subunit alpha'
PDE5A	O76074	cGMP-specific 3',5'-cyclic phosphodiesterase
PDE2A	O00408	cGMP-dependent 3',5'-cyclic phosphodiesterase
PDE7B	Q9NP56	cAMP-specific 3',5'-cyclic phosphodiesterase 7B
PDE4C	Q08493	cAMP-specific 3',5'-cyclic phosphodiesterase 4C
PDE4A	P27815	cAMP-specific 3',5'-cyclic phosphodiesterase 4A
PDE1C	Q14123	Calcium/calmodulin-dependent 3',5'-cyclic nucleotide phosphodiesterase 1C
PDE1B	Q01064	Calcium/calmodulin-dependent 3',5'-cyclic nucleotide phosphodiesterase 1B
PDE1A	P54750	Calcium/calmodulin-dependent 3',5'-cyclic nucleotide phosphodiesterase 1A
AMPD3	Q01432	AMP deaminase 3
ADORA2B	P29275	Adenosine receptor A2b
ADA	P00813	Adenosine deaminase
PGD	P52209	6-phosphogluconate dehydrogenase, decarboxylating
NT5E	P21589	5'-nucleotidase
TPH2	Q8IWU9	Tryptophan 5-hydroxylase 2
TPH1	P17752	Tryptophan 5-hydroxylase 1
PNMT	P11086	Phenylethanolamine N-methyltransferase
CXCL8	P10145	Interleukin-8
GPR143	P51810	G-protein coupled receptor 143
GABBR2	O75899	Gamma-aminobutyric acid type B receptor subunit 2
GABBR1	Q9UBS5	Gamma-aminobutyric acid type B receptor subunit 1
BCO2	Q9BYV7	Carotenoid-cleaving dioxygenase, mitochondrial
HMGCR	P04035	3-hydroxy-3-methylglutaryl-coenzyme A reductase
PPARG	P37231	Peroxisome proliferator-activated receptor gamma
ACSL4	O60488	Long-chain-fatty-acid--CoA ligase 4
ACSL3	O95573	Fatty acid CoA ligase Acsl3
SLC14A2	Q15849	Urea transporter 2
SLC14A1	Q13336	Urea transporter 1
ALLC	Q8N6M5	Probable inactive allantoicase
SLC25A2	Q9BXI2	Mitochondrial ornithine transporter 2
SLC25A15	Q9Y619	Mitochondrial ornithine transporter 1
CTNNB1	P35222	Catenin beta-1
ASL	P04424	Argininosuccinate lyase
ARG2	P78540	Arginase-2, mitochondrial
ARG1	P05089	Arginase-1
AGMAT	Q9BSE5	Agmatinase, mitochondrial
UGT1A10	Q9HAW8	UDP-glucuronosyltransferase 1A10
CYP2A6	P11509	Cytochrome P450 2A6
CACNA1G	O43497	Voltage-dependent T-type calcium channel subunit alpha-1G
SLC27A2	O14975	Very long-chain acyl-CoA synthetase
P4HTM	Q9NXG6	Transmembrane prolyl 4-hydroxylase
SLC23A2	Q9UGH3	Solute carrier family 23 member 2
SLC23A1	Q9UHI7	Solute carrier family 23 member 1
EGLN3	Q9H6Z9	Prolyl hydroxylase EGLN3
EGLN2	Q96KS0	Prolyl hydroxylase EGLN2
OGFOD1	Q8N543	Prolyl 3-hydroxylase OGFOD1
PHYH	O14832	Phytanoyl-CoA dioxygenase
PAM	O75592	E3 ubiquitin-protein ligase MYCBP2
PGLYRP2	Q96PD5	N-acetylmuramoyl-L-alanine amidase
MAPK7	Q13164	Mitogen-activated protein kinase 7
MC3R	P41968	Melanocortin receptor 3
KDM5D	Q9BY66	Lysine-specific demethylase 5D
KDM5C	P41229	Lysine-specific demethylase 5C
LCT	P09848	Lactase-phlorizin hydrolase
ALKBH2	Q6NS38	DNA oxidative demethylase ALKBH2
GBA3	Q9H227	Cytosolic beta-glucosidase
FTO	Q9C0B1	Alpha-ketoglutarate-dependent dioxygenase FTO
ALKBH3	Q96Q83	Alpha-ketoglutarate-dependent dioxygenase alkB homolog 3
OGFOD2	Q6N063	2-oxoglutarate and iron-dependent oxygenase domain-containing protein 2
ITGB2	P05107	Integrin beta-2
ITGAL	P20701	Integrin alpha-L
