# Supplementary material for: Decoding the Mechanism of Shixiao Powder in Treating Coronary Heart Disease Based on Network Pharmacology and Molecular Docking
Source: Evid Based Complement Alternat Med. 2022 Jul 6;2022:3756668. doi: 10.1155/2022/3756668 (PMC9279019; doi:10.1155/2022/3756668)
Supplement: Supplementary Materials — S1–S6 are provided later in the article references. [file 3756668.f1.zip › Supplemental Files/Table S3.xlsx]

## Sheet: Sheet1
Supplementory Table S3: potential targets related to Coronary Heart Disease
Gene symbol	Uniprot ID	Description
NOS3	P29474	Nitric oxide synthase, endothelial
APOB	P04114	Apolipoprotein B-100
HMOX1	P09601	Heme oxygenase 1
CCL2	P13500	C-C motif chemokine 2
APOE	P02649	Apolipoprotein E
APOA1	P02647	Apolipoprotein A-I
CRP	P02741	C-reactive protein
PTGS2	P35354	Prostaglandin G/H synthase 2
NPPB	P16860	Natriuretic peptides B
PON1	P27169	Serum paraoxonase/arylesterase 1
CD40LG	P29965	CD40 ligand
ACE	P12821	Angiotensin-converting enzyme
LDLR	P01130	Low-density lipoprotein receptor
ANGPTL4	Q9BY76	Angiopoietin-related protein 4
IRS1	P35568	Insulin receptor substrate 1
MMP3	P08254	Stromelysin-1
CDKN2B	P42772	Cyclin-dependent kinase 4 inhibitor B
PCSK9	Q8NBP7	Proprotein convertase subtilisin/kexin type 9
CD36	P16671	Platelet glycoprotein 4
APCS	P02743	Serum amyloid P-component
TCF7L2	Q9NQB0	Transcription factor 7-like 2
PECAM1	P16284	Platelet endothelial cell adhesion molecule
TLR4	O00206	Toll-like receptor 4
SLC5A3	P53794	Sodium/myo-inositol cotransporter
KL	Q9UEF7	Klotho
CXCL12	P48061	Stromal cell-derived factor 1
MRAS	O14807	Ras-related protein M-Ras
TRAF6	Q9Y4K3	TNF receptor-associated factor 6
TWIST1	Q15672	Twist-related protein 1
MAT2A	P31153	S-adenosylmethionine synthase isoform type-2
TRIB1	Q96RU8	Tribbles homolog 1
FURIN	P09958	Furin
ESR1	P03372	Estrogen receptor
SORT1	Q99523	Sortilin
GDF15	Q99988	Growth/differentiation factor 15
ABCG5	Q9H222	ATP-binding cassette sub-family G member 5
APOC3	P02656	Apolipoprotein C-III
ESR2	Q92731	Estrogen receptor beta
JCAD	Q9P266	Junctional protein associated with coronary artery disease
MTHFR	P42898	Methylenetetrahydrofolate reductase
CELSR2	Q9HCU4	Cadherin EGF LAG seven-pass G-type receptor 2
LTA	P01374	Lymphotoxin-alpha
PROCR	Q9UNN8	Endothelial protein C receptor
GFOD1	Q9NXC2	Glucose-fructose oxidoreductase domain-containing protein 1
PLA2G7	Q13093	Platelet-activating factor acetylhydrolase
DDAH2	O95865	N(G)-dimethylarginine dimethylaminohydrolase 2
IRAK1	P51617	Interleukin-1 receptor-associated kinase 1
NPPA	P01160	Natriuretic peptides A
FES	P07332	Tyrosine-protein kinase Fes/Fps
GNB3	P16520	Guanine nucleotide-binding protein G
ADAMTS7	Q9UKP4	A disintegrin and metalloproteinase with thrombospondin motifs 7
KCNE2	Q9Y6J6	Potassium voltage-gated channel subfamily E member 2
PLPP3	O14495	Phospholipid phosphatase 3
HNF1A	P20823	Hepatocyte nuclear factor 1-alpha
GGCX	P38435	Vitamin K-dependent gamma-carboxylase
TNF	P01375	Tumor necrosis factor
PSRC1	Q6PGN9	Proline/serine-rich coiled-coil protein 1
PHACTR1	Q9C0D0	Phosphatase and actin regulator 1
TERT	O14746	Telomerase reverse transcriptase
ICA1L	Q8NDH6	Islet cell autoantigen 1-like protein
GUCY1A1	Q02108	Guanylate cyclase soluble subunit alpha-1
ATP2B1	P20020	Plasma membrane calcium-transporting ATPase 1
ABCG8	Q9H221	ATP-binding cassette sub-family G member 8
PAPPA	Q13219	Pappalysin-1
CX3CR1	P49238	CX3C chemokine receptor 1
NAT2	P11245	Arylamine N-acetyltransferase 2
LIPA	P38571	Lysosomal acid lipase/cholesteryl ester hydrolase
VKORC1	Q9BQB6	Vitamin K epoxide reductase complex subunit 1
LPA	P08519	Apolipoprotein
WDR12	Q9GZL7	Ribosome biogenesis protein WDR12
VAMP5	O95183	Vesicle-associated membrane protein 5
PDGFD	Q9GZP0	Platelet-derived growth factor D
HECTD4	Q9Y4D8	Probable E3 ubiquitin-protein ligase HECTD4
CARF	Q8N187	Calcium-responsive transcription factor
LMOD1	P29536	Leiomodin-1
HHIPL1	Q96JK4	HHIP-like protein 1
ADTRP	Q96IZ2	Androgen-dependent TFPI-regulating protein
MIR17HG	Q75NE6	Putative microRNA 17 host gene protein
SH2B3	Q9UQQ2	SH2B adapter protein 3
VAMP8	Q9BV40	Vesicle-associated membrane protein 8
APOA5	Q6Q788	Apolipoprotein A-V
TBC1D7	Q9P0N9	TBC1 domain family member 7
MRPS6	P82932	28S ribosomal protein S6, mitochondrial
ITGB3	P05106	Integrin beta-3
CCDC92	Q53HC0	Coiled-coil domain-containing protein 92
NBEAL1	Q6ZS30	Neurobeachin-like protein 1
MIA3	Q5JRA6	Transport and Golgi organization protein 1 homolog
TCF21	O43680	Transcription factor 21
MACO1	Q8N5G2	Macoilin
ANKS1A	Q92625	Ankyrin repeat and SAM domain-containing protein 1A
ABO	P16442	Histo-blood group ABO system transferase
MYH7	P12883	Myosin-7
PRKCE	Q02156	Protein kinase C epsilon type
GJA1	P17302	Gap junction alpha-1 protein
ARHGAP9	Q9BRR9	Rho GTPase-activating protein 9
ZC3HC1	Q86WB0	Nuclear-interacting partner of ALK
DNAH11	Q96DT5	Dynein axonemal heavy chain 11
HRH2	P25021	Histamine H2 receptor
ITPKC	Q96DU7	Inositol-trisphosphate 3-kinase C
LRP6	O75581	Low-density lipoprotein receptor-related protein 6
MEF2A	Q02078	Myocyte-specific enhancer factor 2A
MICA	Q29983	MHC class I polypeptide-related sequence A
VEGFA	P15692	Vascular endothelial growth factor A
EPO	P01588	Erythropoietin
PLAU	P00749	Urokinase-type plasminogen activator
ADIPOQ	Q15848	Adiponectin
PLAT	P00750	Tissue-type plasminogen activator
IL1B	P01584	Interleukin-1 beta
IL6	P05231	Interleukin-6
CASP3	P42574	Caspase-3
AGT	P01019	Angiotensinogen
TGFB1	P01137	Transforming growth factor beta-1 proprotein [Cleaved into: Latency-associated peptide
LEP	P41159	Leptin
EDN1	P05305	Endothelin-1
AKT1	P31749	RAC-alpha serine/threonine-protein kinase
NOS2	P35228	Nitric oxide synthase, inducible
MMP9	P14780	Matrix metalloproteinase-9
FOS	P01100	Protein c-Fos
CAT	P04040	Catalase
BAX	Q07812	Apoptosis regulator BAX
MAPK3	P27361	Mitogen-activated protein kinase 3
RELA	Q04206	Transcription factor p65
MAPK1	P28482	Mitogen-activated protein kinase 1
BCL2	P10415	Apoptosis regulator Bcl-2
CXCL8	P10145	Interleukin-8
CYP3A4	P08684	Cytochrome P450 3A4
REN	P00797	Renin
ABCC2	Q92887	ATP-binding cassette sub-family C member 2
CALCA	P01258	Calcitonin [Cleaved into: Calcitonin; Katacalcin
ABCA1	O95477	Phospholipid-transporting ATPase ABCA1
ABCB1	P08183	ATP-dependent translocase ABCB1
MPO	P05164	Myeloperoxidase
MMP2	P08253	72 kDa type IV collagenase
CYP1A1	P04798	Cytochrome P450 1A1
SOD2	P04179	Superoxide dismutase [Mn], mitochondrial
VCAM1	P19320	Vascular cell adhesion protein 1
IFNG	P01579	Interferon gamma
PPARG	P37231	Peroxisome proliferator-activated receptor gamma
ALB	P02768	Albumin
IGF1	P05019	Insulin-like growth factor I
PPARA	Q07869	Peroxisome proliferator-activated receptor alpha
ICAM1	P05362	Intercellular adhesion molecule 1
TP53	P04637	Cellular tumor antigen p53
COL1A1	P02452	Collagen alpha-1
ABCC4	O15439	ATP-binding cassette sub-family C member 4
NFE2L2	Q16236	Nuclear factor erythroid 2-related factor 2
TIMP2	P16035	Metalloproteinase inhibitor 2
BDNF	P23560	Brain-derived neurotrophic factor
SCARB1	Q8WTV0	Scavenger receptor class B member 1
LPL	P06858	Lipoprotein lipase
FASLG	P48023	Tumor necrosis factor ligand superfamily member 6
JUN	P05412	Transcription factor Jun
CYP2C9	P11712	Cytochrome P450 2C9
STAT3	P40763	Signal transducer and activator of transcription 3
SERPINE1	P05121	Plasminogen activator inhibitor 1
FAS	P25445	Tumor necrosis factor receptor superfamily member 6
ABCB11	O95342	Bile salt export pump
SPP1	P10451	Osteopontin
CCL3	P10147	C-C motif chemokine 3
CDKN1A	P38936	Cyclin-dependent kinase inhibitor 1
CYP1B1	Q16678	Cytochrome P450 1B1
ADRB1	P08588	Beta-1 adrenergic receptor
IL10	P22301	Interleukin-10
TFRC	P02786	Transferrin receptor protein 1
SREBF1	P36956	Sterol regulatory element-binding protein 1
NFKBIA	P25963	NF-kappa-B inhibitor alpha
ITGB1	P05556	Integrin beta-1
CASP9	P55211	Caspase-9
CCN2	P29279	CCN family member 2
CYCS	P99999	Cytochrome c
LEPR	O15243	Leptin receptor gene-related protein
ABCC3	O15438	ATP-binding cassette sub-family C member 3
NCF1	P14598	Neutrophil cytosol factor 1
SLC22A1	O15245	Solute carrier family 22 member 1
SOD1	P00441	Superoxide dismutase [Cu-Zn]
TNFSF10	P50591	Tumor necrosis factor ligand superfamily member 10
TNFRSF1A	P19438	Tumor necrosis factor receptor superfamily member 1A
IL12B	P29460	Interleukin-12 subunit beta
CTNNB1	P35222	Catenin beta-1
CYBB	P04839	Cytochrome b-245 heavy chain
OLR1	P78380	Oxidized low-density lipoprotein receptor 1
THBS1	P07996	Thrombospondin-1
DDIT3	P0DPQ6	DDIT3 upstream open reading frame protein
NOX4	Q9NPH5	NADPH oxidase 4
CREB1	P16220	Cyclic AMP-responsive element-binding protein 1
VIM	P08670	Vimentin
CYP1A2	P05177	Cytochrome P450 1A2
PCNA	P12004	Proliferating cell nuclear antigen
CDKN1B	P46527	Cyclin-dependent kinase inhibitor 1B
INS	P01308	Insulin [Cleaved into: Insulin B chain; Insulin A chain]
CASP1	P29466	Caspase-1
BCL2L1	Q07817	Bcl-2-like protein 1
TIMP1	P01033	Metalloproteinase inhibitor 1
IL4	P05112	Interleukin-4
EGFR	P00533	Epidermal growth factor receptor
GSK3B	P49841	Glycogen synthase kinase-3 beta
CCR5	P51681	C-C chemokine receptor type 5
MIF	P03971	Muellerian-inhibiting factor
ABCC9	O60706	ATP-binding cassette sub-family C member 9
CETP	P11597	Cholesteryl ester transfer protein
ALDH2	P05091	Aldehyde dehydrogenase, mitochondrial
KCNJ8	Q15842	ATP-sensitive inward rectifier potassium channel 8
LIPC	P11150	Hepatic triacylglycerol lipase
LOX	P28300	Protein-lysine 6-oxidase
ALOX5	P09917	Polyunsaturated fatty acid 5-lipoxygenase
HMGCR	P04035	3-hydroxy-3-methylglutaryl-coenzyme A reductase
IL6R	P08887	Interleukin-6 receptor subunit alpha
FADS1	O60427	Acyl-CoA
SLC22A3	O75751	Solute carrier family 22 member 3
LPAL2	Q16609	Putative apolipoprotein
NR1H3	Q13133	Oxysterols receptor LXR-alpha
COL4A2	P08572	Collagen alpha-2
FADS2	O95864	Acyl-CoA 6-desaturase
AR	P10275	Androgen receptor
SMAD3	P84022	Mothers against decapentaplegic homolog 3
ZPR1	O75312	Zinc finger protein ZPR1
CYP17A1	P05093	Steroid 17-alpha-hydroxylase/17,20 lyase
SMARCA4	P51532	Transcription activator BRG1
FTO	Q9C0B1	Alpha-ketoglutarate-dependent dioxygenase FTO
GALNT2	Q10471	Polypeptide N-acetylgalactosaminyltransferase 2
MTHFD1L	Q6UB35	Monofunctional C1-tetrahydrofolate synthase, mitochondrial
GCKR	Q14397	Glucokinase regulatory protein
ZFHX3	Q15911	Zinc finger homeobox protein 3
UBE2Z	Q9H832	Ubiquitin-conjugating enzyme E2 Z
BRAP	Q6UWU4	Bombesin receptor-activated protein C6orf89
KCTD10	Q9H3F6	BTB/POZ domain-containing adapter for CUL3-mediated RhoA degradation protein 3
FLT1	P17948	Vascular endothelial growth factor receptor 1
KCNJ11	Q14654	ATP-sensitive inward rectifier potassium channel 11
CNNM2	Q9H8M5	Metal transporter CNNM2
SVEP1	Q4LDE5	Sushi, von Willebrand factor type A, EGF and pentraxin domain-containing protein 1
ALDH1A2	O94788	Retinal dehydrogenase 2
SLC17A4	Q9Y2C5	Probable small intestine urate exporter
MYZAP	P0CAP1	Myocardial zonula adherens protein
CERT1	Q9Y5P4	Ceramide transfer protein
RAD50	Q92878	DNA repair protein RAD50
NUTF2	P61970	Nuclear transport factor 2
CDKN2A	P42771	Cyclin-dependent kinase inhibitor 2A
BTN3A3	O00478	Butyrophilin subfamily 3 member A3
BTN2A2	Q8WVV5	Butyrophilin subfamily 2 member A2
TOMM40	O96008	Mitochondrial import receptor subunit TOM40 homolog
IGF2BP2	Q9Y6M1	Insulin-like growth factor 2 mRNA-binding protein 2
SLC17A3	O00476	Sodium-dependent phosphate transport protein 4
CFTR	P13569	Cystic fibrosis transmembrane conductance regulator
HCP5	Q6MZN7	HLA class I histocompatibility antigen protein P5
TRAFD1	O14545	TRAF-type zinc finger domain-containing protein 1
MORF4L1	Q9UBU8	Mortality factor 4-like protein 1
FILIP1L	Q4L180	Filamin A-interacting protein 1-like
PLCD3	Q8N3E9	1-phosphatidylinositol 4,5-bisphosphate phosphodiesterase delta-3
KIF12	Q96FN5	Kinesin-like protein KIF12
GLCCI1	Q86VQ1	Glucocorticoid-induced transcript 1 protein
CHRNA3	P32297	Neuronal acetylcholine receptor subunit alpha-3
CHRNB4	P30926	Neuronal acetylcholine receptor subunit beta-4
KLHL29	Q96CT2	Kelch-like protein 29
ZBED9	Q6R2W3	SCAN domain-containing protein 3
ZNF831	Q5JPB2	Zinc finger protein 831
COL11A2	P13942	Collagen alpha-2
MUCL3	Q3MIW9	Mucin-like protein 3
ASZ1	Q8WWH4	Ankyrin repeat, SAM and basic leucine zipper domain-containing protein 1
CR1L	Q2VPA4	Complement component receptor 1-like protein
PLEKHA7	Q6IQ23	Pleckstrin homology domain-containing family A member 7
GLT1D1	Q96MS3	Glycosyltransferase 1 domain-containing protein 1
CSK	P41240	Tyrosine-protein kinase CSK
CST3	P01034	Cystatin-C
NKX2-5	P52952	Homeobox protein Nkx-2.5
HJV	Q6ZVN8	Hemojuvelin
CYBA	P13498	Cytochrome b-245 light chain
CYP2C19	P33261	Cytochrome P450 2C19
TTC39B	Q5VTQ0	Tetratricopeptide repeat protein 39B
CYP21A2	P08686	Steroid 21-hydroxylase
SLC30A8	Q8IWU4	Zinc transporter 8
AGER	Q15109	Advanced glycosylation end product-specific receptor
DNM2	P50570	Dynamin-2
AGTR1	P30556	Type-1 angiotensin II receptor
MECOM	Q03112	Histone-lysine N-methyltransferase MECOM
F2	P00734	Prothrombin
CABCOCO1	Q8IVU9	Ciliary-associated calcium-binding coiled-coil protein 1
KIF6	Q6ZMV9	Kinesin-like protein KIF6
JAZF1	Q86VZ6	Juxtaposed with another zinc finger protein 1
FHIT	P49789	Bis(5'-adenosyl)-triphosphatase
RPH3A	Q9Y2J0	Rabphilin-3A
SMG6	Q86US8	Telomerase-binding protein EST1A
CUX2	O14529	Homeobox protein cut-like 2
SIK3	Q9Y2K2	Serine/threonine-protein kinase SIK3
SIRT1	Q96EB6	NAD-dependent protein deacetylase sirtuin-1
ABL1	P00519	Tyrosine-protein kinase ABL1
TTC41P	Q6P2S7	Putative tetratricopeptide repeat protein 41
GABBR1	Q9UBS5	Gamma-aminobutyric acid type B receptor subunit 1
GABRB1	P18505	Gamma-aminobutyric acid receptor subunit beta-1
GATA4	P43694	Transcription factor GATA-4
HPGDS	O60760	Hematopoietic prostaglandin D synthase
ANGPTL3	Q9Y5C1	Angiopoietin-related protein 3
GSTM1	P09488	Glutathione S-transferase Mu 1
GSTT1	P30711	Glutathione S-transferase theta-1
GRHL1	Q9NZI5	Grainyhead-like protein 1 homolog
HFE	Q30201	Hereditary hemochromatosis protein
HLA-A	P04439	HLA class I histocompatibility antigen, A alpha chain
HNF4A	P41235	Hepatocyte nuclear factor 4-alpha
HP	P00738	Haptoglobin
APOA4	P06727	Apolipoprotein A-IV
IL1RN	P18510	Interleukin-1 receptor antagonist protein
IL17A	Q16552	Interleukin-17A
IL18	Q14116	Interleukin-18
ITPK1	Q13572	Inositol-tetrakisphosphate 1-kinase
ITPR3	Q14573	Inositol 1,4,5-trisphosphate receptor type 3
LHFPL3	Q86UP9	LHFPL tetraspan subfamily member 3 protein
KCNQ1	P51787	Potassium voltage-gated channel subfamily KQT member 1
SFTA2	Q6UW10	Surfactant-associated protein 2
TOMM5	Q8N4H5	Mitochondrial import receptor subunit TOM5 homolog
MMP1	P03956	Interstitial collagenase
MTR	Q99707	Methionine synthase
MTRR	Q9UBK8	Methionine synthase reductase
MYL2	P10916	Myosin regulatory light chain 2, ventricular/cardiac muscle isoform
PPP1R12B	O60237	Protein phosphatase 1 regulatory subunit 12B
NFKB1	P19838	Nuclear factor NF-kappa-B p105 subunit
NOTCH2	Q04721	Neurogenic locus notch homolog protein 2
SERPINA5	P05154	Plasma serine protease inhibitor
POLK	Q9UBT6	DNA polymerase kappa
GALNT7	Q86SF2	N-acetylgalactosaminyltransferase 7
PLA2G1B	P04054	Phospholipase A2
PLA2G2A	P14555	Phospholipase A2, membrane associated
PLCG1	P19174	1-phosphatidylinositol 4,5-bisphosphate phosphodiesterase gamma-1
SEMA5B	Q9P283	Semaphorin-5B
PON2	Q15165	Serum paraoxonase/arylesterase 2
CDKAL1	Q5VV42	Threonylcarbamoyladenosine tRNA methylthiotransferase
DUS2	Q9NX74	tRNA-dihydrouridine
ULK4	Q96C45	Serine/threonine-protein kinase ULK4
CHDH	Q8NE62	Choline dehydrogenase, mitochondrial
STK32B	Q9NY57	Serine/threonine-protein kinase 32B
MAML3	Q96JK9	Mastermind-like protein 3
ZCCHC8	Q6NZY4	Zinc finger CCHC domain-containing protein 8
CARMIL1	Q5VZK9	F-actin-uncapping protein LRRC16A
POLR3B	Q9NW08	DNA-directed RNA polymerase III subunit RPC2
RNF130	Q86XS8	E3 ubiquitin-protein ligase RNF130
BCAP29	Q9UHQ4	B-cell receptor-associated protein 29
RETN	Q9HD89	Resistin
SLC12A9	Q9BXP2	Solute carrier family 12 member 9
SUGP1	Q8IWZ8	SURP and G-patch domain-containing protein 1
ATXN2	Q99700	Ataxin-2
THADA	Q6YHU6	Thyroid adenoma-associated protein
PCIF1	Q9H4Z3	mRNA (2'-O-methyladenosine-N(6)-)-methyltransferase
GPSM3	Q9Y4H4	G-protein-signaling modulator 3
SELE	P16581	E-selectin
SELP	P16109	P-selectin
SLC39A8	Q9C0K1	Metal cation symporter ZIP8
DPEP2	Q9H4A9	Dipeptidase 2
DPEP3	Q9H4B8	Dipeptidase 3
ZSCAN31	Q96LW9	Zinc finger and SCAN domain-containing protein 31
SHBG	P04278	Sex hormone-binding globulin
P2RY12	Q9H244	P2Y purinoceptor 12
SKIV2L	Q15477	Helicase SKI2W
BTD	P43251	Biotinidase
THBD	P07204	Thrombomodulin
TSPAN8	P19075	Tetraspanin-8
TP53BP1	Q12888	TP53-binding protein 1
TRIO	O75962	Triple functional domain protein
VDR	P11473	Vitamin D3 receptor
VWF	P04275	von Willebrand factor
ZNF165	P49910	Zinc finger protein 165
SLC30A3	Q99726	Zinc transporter 3
CACNB2	Q08289	Voltage-dependent L-type calcium channel subunit beta-2
CAD	O76075	DNA fragmentation factor subunit beta
TMEM231	Q9H6L2	Transmembrane protein 231
NAA25	Q14CX7	N-alpha-acetyltransferase 25, NatB auxiliary subunit
ACAD10	Q6JQN1	Acyl-CoA dehydrogenase family member 10
DIAPH3	Q9NSV4	Protein diaphanous homolog 3
PLA2G6	O60733	85/88 kDa calcium-independent phospholipase A2
NLRC5	Q86WI3	Protein NLRC5
CMAHP	Q9Y471	Inactive cytidine monophosphate-N-acetylneuraminic acid hydroxylase
CMSS1	Q9BQ75	Protein CMSS1
SRRM4	A7MD48	Serine/arginine repetitive matrix protein 4
FNDC1	Q4ZHG4	Fibronectin type III domain-containing protein 1
FRMD5	Q7Z6J6	FERM domain-containing protein 5
DNAJC5B	Q9UF47	DnaJ homolog subfamily C member 5B
BAZ1B	Q9UIG0	Tyrosine-protein kinase BAZ1B
CHRDL1	Q9BU40	Chordin-like protein 1
FAM114A1	Q8IWE2	Protein NOXP20
CD14	P08571	Monocyte differentiation antigen CD14
LIPG	Q9Y5X9	Endothelial lipase
KIAA0319	Q5VV43	Dyslexia-associated protein KIAA0319
LMNA	P02545	Prelamin-A/C [Cleaved into: Lamin-A/C
SCN5A	Q14524	Sodium channel protein type 5 subunit alpha
TBX5	Q99593	T-box transcription factor TBX5
PRKAG2	Q9UGJ0	5'-AMP-activated protein kinase subunit gamma-2
JAG1	P78504	Protein jagged-1
MYH6	P13533	Myosin-6
PKD1	P98161	Polycystin-1
GAA	P10253	Lysosomal alpha-glucosidase
PSEN1	P49768	Presenilin-1
GATA6	Q92908	Transcription factor GATA-6
TTN	Q8WZ42	Titin
GBA	P04062	Lysosomal acid glucosylceramidase
FBN1	P35555	Fibrillin-1 [Cleaved into: Asprosin]
MYBPC3	Q14896	Myosin-binding protein C, cardiac-type
GLA	P06280	Alpha-galactosidase A
PKHD1	P08F94	Fibrocystin
TNNT2	P45379	Troponin T, cardiac muscle
DSP	P15924	Desmoplakin
TNNI3	P19429	Troponin I, cardiac muscle
NPC1	O15118	NPC intracellular cholesterol transporter 1
PKD2	Q13563	Polycystin-2
NOTCH1	P46531	Neurogenic locus notch homolog protein 1
APP	P05067	Amyloid-beta precursor protein
TRPM4	Q8TD43	Transient receptor potential cation channel subfamily M member 4
NOD2	Q9HC29	Nucleotide-binding oligomerization domain-containing protein 2
SMPD1	P17405	Sphingomyelin phosphodiesterase
RYR1	P21817	Ryanodine receptor 1
TBX20	Q9UMR3	T-box transcription factor TBX20
HAND2	P61296	Heart- and neural crest derivatives-expressed protein 2
HLA-DRB1	P01911	HLA class II histocompatibility antigen, DRB1 beta chain
ELN	P15502	Elastin
ACTA2	P62736	Actin, aortic smooth muscle
RYR2	Q92736	Ryanodine receptor 2
TTR	P02766	Transthyretin
NODAL	Q96S42	Nodal homolog
TBX1	O43435	T-box transcription factor TBX1
PSEN2	P49810	Presenilin-2
ENPP1	P22413	Ectonucleotide pyrophosphatase/phosphodiesterase family member 1
BMPR2	Q13873	Bone morphogenetic protein receptor type-2
MFN2	O95140	Mitofusin-2
LAMP2	P13473	Lysosome-associated membrane glycoprotein 2
PRKN	O60260	E3 ubiquitin-protein ligase parkin
DMD	P11532	Dystrophin
TSC2	P49815	Tuberin
SQSTM1	Q13501	Sequestosome-1
GBE1	Q04446	1,4-alpha-glucan-branching enzyme
PTPN11	Q06124	Tyrosine-protein phosphatase non-receptor type 11
ABCA4	P78363	Retinal-specific phospholipid-transporting ATPase ABCA4
CTLA4	P16410	Cytotoxic T-lymphocyte protein 4
VCP	P55072	Transitional endoplasmic reticulum ATPase
TGFB2	P61812	Transforming growth factor beta-2 proprotein
ACTC1	P68032	Actin, alpha cardiac muscle 1
PKP2	Q99959	Plakophilin-2
MAPT	P10636	Microtubule-associated protein tau
NAGLU	P54802	Alpha-N-acetylglucosaminidase
ENG	P17813	Endoglin
AGL	P35573	Glycogen debranching enzyme
EDNRB	P24530	Endothelin receptor type B
JUP	P14923	Junction plakoglobin
HLA-B	P01889	HLA class I histocompatibility antigen, B alpha chain
TRPV4	Q9HBA0	Transient receptor potential cation channel subfamily V member 4
KCNH2	Q12809	Potassium voltage-gated channel subfamily H member 2
HBB	P68871	Hemoglobin subunit beta
GDF1	P27539	Embryonic growth/differentiation factor 1
SLC17A5	Q9NRA2	Solute carrier family 17 member 5
KCNJ5	P48544	G protein-activated inward rectifier potassium channel 4
SERPINA1	P01009	Alpha-1-antitrypsin
TGFBR2	P37173	TGF-beta receptor type-2
BRAF	P15056	Serine/threonine-protein kinase B-raf
GATA5	Q9BWX5	Transcription factor GATA-5
HLA-DQB1	P01920	HLA class II histocompatibility antigen, DQ beta 1 chain
ZFPM2	Q8WW38	Zinc finger protein ZFPM2
KRAS	P01116	GTPase KRas
F7	P08709	Coagulation factor VII
NEFL	P07196	Neurofilament light polypeptide
NKX2-6	A6NCS4	Homeobox protein Nkx-2.6
DES	P17661	Desmin
FLNA	P21333	Filamin-A
ABCC6	O95255	ATP-binding cassette sub-family C member 6
GJA5	P36382	Gap junction alpha-5 protein
TLR2	O60603	Toll-like receptor 2
SMAD4	Q13485	Mothers against decapentaplegic homolog 4
FIG4	Q92562	Polyphosphoinositide phosphatase
PARK7	Q99497	Parkinson disease protein 7
LCAT	P04180	Phosphatidylcholine-sterol acyltransferase
HSPB1	P04792	Heat shock protein beta-1
MYH11	P35749	Myosin-11
HAND1	O96004	Heart- and neural crest derivatives-expressed protein 1
PSAP	P07602	Prosaposin
MEFV	O15553	Pyrin
CACNA1C	Q13936	Voltage-dependent L-type calcium channel subunit alpha-1C
APOA2	P02652	Apolipoprotein A-II
CAV3	P56539	Caveolin-3
DYNC2H1	Q8NCM8	Cytoplasmic dynein 2 heavy chain 1
ADRB2	P07550	Beta-2 adrenergic receptor
PLN	P26678	Cardiac phospholamban
G6PC1	P35575	Glucose-6-phosphatase catalytic subunit 1
TAB2	Q9NYJ8	TGF-beta-activated kinase 1 and MAP3K7-binding protein 2
F8	P00451	Coagulation factor VIII
PYGM	P11217	Glycogen phosphorylase, muscle form
MT-ND1	P03886	NADH-ubiquinone oxidoreductase chain 1
PTEN	P60484	Phosphatidylinositol 3,4,5-trisphosphate 3-phosphatase and dual-specificity protein phosphatase PTEN
POLG	A0A3B3IS91	POLG alternative reading frame
SERPINC1	P01008	Antithrombin-III
TSC1	Q92574	Hamartin
F3	P13726	Tissue factor
ATP2A2	P16615	Sarcoplasmic/endoplasmic reticulum calcium ATPase 2
CELA2A	P08217	Chymotrypsin-like elastase family member 2A
SBF2	Q86WG5	Myotubularin-related protein 13
SOS1	Q07889	Son of sevenless homolog 1
TPM1	P09493	Tropomyosin alpha-1 chain
CDK8	P49336	Cyclin-dependent kinase 8
NR2F2	P24468	COUP transcription factor 2
F5	P12259	Coagulation factor V
PTPN22	Q9Y2R2	Tyrosine-protein phosphatase non-receptor type 22
FCGR2A	P12318	Low affinity immunoglobulin gamma Fc region receptor II-a
BSCL2	Q96G97	Bernardinelli-Seip congenital lipodystrophy type 2 protein
JAK2	O60674	Tyrosine-protein kinase JAK2
TGFBR1	P36897	TGF-beta receptor type-1
ECE1	P42892	Endothelin-converting enzyme 1
ZIC3	O60481	Zinc finger protein ZIC 3
KALRN	O60229	Kalirin
CEP290	O15078	Centrosomal protein of 290 kDa
NPC2	P61916	NPC intracellular cholesterol transporter 2
CFH	P08603	Complement factor H
COL4A1	P02462	Collagen alpha-1
IL2	P60568	Interleukin-2
EDNRA	P25101	Endothelin-1 receptor
FN1	P02751	Fibronectin
SMAD6	O43541	Mothers against decapentaplegic homolog 6
RAF1	P04049	RAF proto-oncogene serine/threonine-protein kinase
SMAD2	Q15796	Mothers against decapentaplegic homolog 2
CERS1	P27544	Ceramide synthase 1
HCN4	Q9Y3Q4	Potassium/sodium hyperpolarization-activated cyclic nucleotide-gated channel 4
MT-ATP6	P00846	ATP synthase subunit a
GDNF	P39905	Glial cell line-derived neurotrophic factor
FABP3	P05413	Fatty acid-binding protein, heart
KNG1	P01042	Kininogen-1
LDB3	O75112	LIM domain-binding protein 3
CHD7	Q9P2D1	Chromodomain-helicase-DNA-binding protein 7
VHL	P40337	von Hippel-Lindau disease tumor suppressor
TBX4	P57082	T-box transcription factor TBX4
MME	P08473	Neprilysin
GFAP	P14136	Glial fibrillary acidic protein
IL1A	P01583	Interleukin-1 alpha
INF2	Q27J81	Inverted formin-2
HRAS	P01112	GTPase HRas
EDN3	P14138	Endothelin-3
COL3A1	P02461	Collagen alpha-1
FLT4	P35916	Vascular endothelial growth factor receptor 3
BRF1	Q07352	mRNA decay activator protein ZFP36L1
F9	P00740	Coagulation factor IX
COL2A1	P02458	Collagen alpha-1
CAV1	Q03135	Caveolin-1
NF1	P21359	Neurofibromin
NCF2	P19878	Neutrophil cytosol factor 2
WT1	P19544	Wilms tumor protein
PIK3CA	P42336	Phosphatidylinositol 4,5-bisphosphate 3-kinase catalytic subunit alpha isoform
LRP5	O75197	Low-density lipoprotein receptor-related protein 5
TMEM43	Q9BTV4	Transmembrane protein 43
F13A1	P00488	Coagulation factor XIII A chain
FLNC	Q14315	Filamin-C
TAFAZZIN	Q16635	Tafazzin
GYS1	P13807	Glycogen [starch] synthase, muscle
ERBB2	P04626	Receptor tyrosine-protein kinase erbB-2
GPT	P24298	Alanine aminotransferase 1
TGFB3	P10600	Transforming growth factor beta-3 proprotein [Cleaved into: Latency-associated peptide
SERPINA3	P01011	Alpha-1-antichymotrypsin
ABCC8	Q09428	ATP-binding cassette sub-family C member 8
LDLRAP1	Q5SW96	Low density lipoprotein receptor adapter protein 1
HLA-DQA1	P01909	HLA class II histocompatibility antigen, DQ alpha 1 chain
IDUA	P35475	Alpha-L-iduronidase
MB	P02144	Myoglobin
CLCN5	P51795	H(+)/Cl(-) exchange transporter 5
COMT	P21964	Catechol O-methyltransferase
PRKAR1A	P10644	cAMP-dependent protein kinase type I-alpha regulatory subunit
ACTA1	P68133	Actin, alpha skeletal muscle
DSG2	Q14126	Desmoglein-2
CITED2	Q99967	Cbp/p300-interacting transactivator 2
CD40	P25942	Tumor necrosis factor receptor superfamily member 5
KCNE1	P15382	Potassium voltage-gated channel subfamily E member 1
KCNJ2	P63252	Inward rectifier potassium channel 2
ADAMTS13	Q76LX8	A disintegrin and metalloproteinase with thrombospondin motifs 13
GATA3	P23771	Trans-acting T-cell-specific transcription factor GATA-3
TNFRSF11A	Q9Y6Q6	Tumor necrosis factor receptor superfamily member 11A
ATM	Q13315	Serine-protein kinase ATM
MARS1	P56192	Methionine--tRNA ligase, cytoplasmic
BMP2	P12643	Bone morphogenetic protein 2
GP1BA	P07359	Platelet glycoprotein Ib alpha chain
LITAF	Q99732	Lipopolysaccharide-induced tumor necrosis factor-alpha factor
CXCR4	P61073	C-X-C chemokine receptor type 4
CP	P00450	Ceruloplasmin
CD4	P01730	T-cell surface glycoprotein CD4
RBM20	Q5T481	RNA-binding protein 20
MT-CO1	P00395	Cytochrome c oxidase subunit 1
MAP2K1	Q02750	Dual specificity mitogen-activated protein kinase kinase 1
CYP27A1	Q02318	Sterol 26-hydroxylase, mitochondrial
KIT	P10721	Mast/stem cell growth factor receptor Kit
PITX2	Q99697	Pituitary homeobox 2
ACTN2	P35609	Alpha-actinin-2
ADAM17	P78536	Disintegrin and metalloproteinase domain-containing protein 17
VCL	P18206	Vinculin
CBS	P35520	Cystathionine beta-synthase
ANK2	Q01484	Ankyrin-2
HNF1B	P35680	Hepatocyte nuclear factor 1-beta
IL23R	Q5VWK5	Interleukin-23 receptor
CLN3	Q13286	Battenin
MTTP	P55157	Microsomal triglyceride transfer protein large subunit
FGFR1	P11362	Fibroblast growth factor receptor 1
SLC37A4	O43826	Glucose-6-phosphate exchanger SLC37A4
FGF23	Q9GZV9	Fibroblast growth factor 23
MKKS	Q9NPJ1	McKusick-Kaufman/Bardet-Biedl syndromes putative chaperonin
MT-CYB	P00156	Cytochrome b
GLB1	P16278	Beta-galactosidase
PRKG1	Q13976	cGMP-dependent protein kinase 1
PIK3C2A	O00443	Phosphatidylinositol 4-phosphate 3-kinase C2 domain-containing subunit alpha
UMOD	P07911	Uromodulin
HIF1A	Q16665	Hypoxia-inducible factor 1-alpha
ALMS1	Q8TCU4	Alstrom syndrome protein 1
FGF2	P09038	Fibroblast growth factor 2
NLRP3	Q96P20	NACHT, LRR and PYD domains-containing protein 3
CLCN1	P35523	Chloride channel protein 1
BRCA2	P51587	Breast cancer type 2 susceptibility protein
BRCA1	P38398	Breast cancer type 1 susceptibility protein
PHYH	O14832	Phytanoyl-CoA dioxygenase, peroxisomal
TARDBP	Q13148	TAR DNA-binding protein 43
STAT1	P42224	Signal transducer and activator of transcription 1-alpha/beta
MED25	Q71SY5	Mediator of RNA polymerase II transcription subunit 25
PROM1	O43490	Prominin-1
CSRP3	P50461	Cysteine and glycine-rich protein 3
EMD	P50402	Emerin
ANKRD1	Q15327	Ankyrin repeat domain-containing protein 1
ADM	P35318	Pro-adrenomedullin [Cleaved into: Adrenomedullin
SURF1	Q15526	Surfeit locus protein 1
RERE	Q9P2R6	Arginine-glutamic acid dipeptide repeats protein
KDR	P35968	Vascular endothelial growth factor receptor 2
CYP24A1	Q07973	1,25-dihydroxyvitamin D
PNPLA3	Q9NST1	1-acylglycerol-3-phosphate O-acyltransferase PNPLA3
HTR2A	P28223	5-hydroxytryptamine receptor 2A
HTR2C	P28335	5-hydroxytryptamine receptor 2C
HSPD1	P10809	60 kDa heat shock protein, mitochondrial
APC	P25054	Adenomatous polyposis coli protein
ADORA3	P0DMS8	Adenosine receptor A3
ADH1C	P00326	Alcohol dehydrogenase 1C
ADH1B	P00325	All-trans-retinol dehydrogenase [NAD
AMPD1	P23109	AMP deaminase 1
ANGPT2	O15123	Angiopoietin-2
ANGPTL2	Q9UKU9	Angiopoietin-related protein 2
ACE2	Q9BYF1	Angiotensin-converting enzyme 2
APELA	P0DMC3	Apelin receptor early endogenous ligand
APOC1	P02654	Apolipoprotein C-I
APOC2	P02655	Apolipoprotein C-II
APOC4	P55056	Apolipoprotein C-IV
APOL1	O14791	Apolipoprotein L1
GHRL	Q9UBU3	Appetite-regulating hormone
ALOX5AP	P20292	Arachidonate 5-lipoxygenase-activating protein
AS3MT	Q9HBK9	Arsenite methyltransferase
ATP5PF	P18859	ATP synthase-coupling factor 6, mitochondrial
ATP5IF1	Q9UII2	ATPase inhibitor, mitochondrial
BSG	P35613	Collagenase stimulatory factor
CNDP1	Q96KN2	Beta-Ala-His dipeptidase
EPHX2	P34913	Bifunctional epoxide hydrolase 2 [Includes: Cytosolic epoxide hydrolase 2
BRINP3	Q76B58	BMP/retinoic acid-inducible neural-specific protein 3
BMP1	P13497	Bone morphogenetic protein 1
ABCG2	Q9UNQ0	Broad substrate specificity ATP-binding cassette transporter ABCG2
BUD13	Q9BRD0	BUD13 homolog
CNR1	P21554	Cannabinoid receptor 1
MLXIPL	Q9NP71	Carbohydrate-responsive element-binding protein
CPB2	Q96IY4	Carboxypeptidase B2
CPE	P16870	Carboxypeptidase E
CILP2	Q8IUL8	Cartilage intermediate layer protein 2
CTSB	P07858	Cathepsin B
CTSS	P25774	Cathepsin S
CCR2	P41597	C-C chemokine receptor type 2
CHI3L1	P36222	Chitinase-3-like protein 1
CMA1	P23946	Chymase
CLU	P10909	Clusterin
F11	P03951	Coagulation factor XI
C1QTNF9B	B2RNN3	Complement C1q and tumor necrosis factor-related protein 9B
C3	P01024	Complement C3
MMAB	Q96EY8	Corrinoid adenosyltransferase
CSMD1	Q96PZ7	CUB and sushi domain-containing protein 1
CXCR6	O00574	C-X-C chemokine receptor type 6
CXCL10	P02778	C-X-C motif chemokine 10
CXCL16	Q9H2A7	C-X-C motif chemokine 16
CYP11B2	P19099	Cytochrome P450 11B2, mitochondrial
CYP2C8	P10632	Cytochrome P450 2C8
CYP2J2	P51589	Cytochrome P450 2J2
CYP4F2	P78329	Cytochrome P450 4F2
NT5C2	P49902	Cytosolic purine 5'-nucleotidase
DOCK6	Q96HP0	Dedicator of cytokinesis protein 6
DOCK7	Q96N67	Dedicator of cytokinesis protein 7
DAB2IP	Q5VWQ8	Disabled homolog 2-interacting protein
DTNB	O60941	Dystrobrevin beta
EDC4	Q6P2E9	Enhancer of mRNA-decapping protein 4
EPHX1	P07099	Epoxide hydrolase 1
EXOC3L1	Q86VI1	Exocyst complex component 3-like protein
FADS3	Q9Y5Q0	Fatty acid desaturase 3
FABP4	P15090	Fatty acid-binding protein, adipocyte
FTL	P02792	Ferritin light chain
FGB	P02675	Fibrinogen beta chain [Cleaved into: Fibrinopeptide B; Fibrinogen beta chain]
FGF21	Q9NSA1	Fibroblast growth factor 21
CX3CL1	P78423	Fractalkine
LGALS2	P05162	Galectin-2
LGALS3	P17931	Galectin-3
GSN	P06396	Gelsolin
FOLH1	Q04609	Glutamate carboxypeptidase 2
GLUL	P15104	Glutamine synthetase
GGT1	P19440	Glutathione hydrolase 1 proenzyme
GSTP1	P09211	Glutathione S-transferase P
GAS6	Q14393	Growth arrest-specific protein 6
GHR	P10912	Growth hormone receptor
GDF2	Q9UK05	Growth/differentiation factor 2
HSPA8	P11142	Heat shock cognate 71 kDa protein
HAVCR1	Q96D42	Hepatitis A virus cellular receptor 1
GCK	P35557	Hexokinase-4
KAT2B	Q92831	Histone acetyltransferase KAT2B
EZH2	Q15910	Histone-lysine N-methyltransferase EZH2
HLA-G	P17693	HLA class I histocompatibility antigen, alpha chain G
FCAR	P24071	Immunoglobulin alpha Fc receptor
IGHE	P01854	Immunoglobulin heavy constant epsilon
IGSF5	Q9NSI5	Immunoglobulin superfamily member 5
INSIG1	O15503	Insulin-induced gene 1 protein
INSIG2	Q9Y5U4	Insulin-induced gene 2 protein
IGFBP1	P08833	Insulin-like growth factor-binding protein 1
IGFBP3	P17936	Insulin-like growth factor-binding protein 3
ITLN1	Q8WWA0	Intelectin-1
IRF8	Q02556	Interferon regulatory factor 8
IL1R1	P14778	Interleukin-1 receptor type 1
IL1R2	P27930	Interleukin-1 receptor type 2
IL1RL1	Q01638	Interleukin-1 receptor-like 1
IL12A	P29459	Interleukin-12 subunit alpha
IL15	P40933	Interleukin-15
IL18BP	O95998	Interleukin-18-binding protein
IL22	Q9GZX6	Interleukin-22
EBI3	Q14213	Interleukin-27 subunit beta
IL33	O95760	Interleukin-33
IL37	Q9NZH6	Interleukin-37
IL7	P13232	Interleukin-7
IL7R	P16871	Interleukin-7 receptor subunit alpha
LAMC2	Q13753	Laminin subunit gamma-2
SELL	P14151	L-selectin
MADD	Q8WXG6	MAP kinase-activating death domain protein
MGP	P08493	Matrix Gla protein
MMP14	P50281	Matrix metalloproteinase-14
MMP28	Q9H239	Matrix metalloproteinase-28
MT2A	P02795	Metallothionein-2
MVK	Q03426	Mevalonate kinase
MUC1	P15941	Mucin-1
OPRM1	P35372	Mu-type opioid receptor
MYC	P01106	Myc proto-oncogene protein
MRTFA	Q969V6	Myocardin-related transcription factor A
NQO1	P15559	NAD(P)H dehydrogenase [quinone] 1
MT-ND2	P03891	NADH-ubiquinone oxidoreductase chain 2
NCAN	O14594	Neurocan core protein
MMP8	P22894	Neutrophil collagenase
DEFA1	P59665	Neutrophil defensin 1
DEFA3	P59666	Neutrophil defensin 3
NOS1	P29475	Nitric oxide synthase, brain
NPC1L1	Q9UHC9	NPC1-like intracellular cholesterol transporter 1
NOD1	Q9Y239	Nucleotide-binding oligomerization domain-containing protein 1
PTH	P01270	Parathyroid hormone
PTX3	O75364	Pituitary homeobox 3
FKBP5	Q13451	Peptidyl-prolyl cis-trans isomerase FKBP5
PIN1	Q13526	Peptidyl-prolyl cis-trans isomerase NIMA-interacting 1
PPARD	Q03181	Peroxisome proliferator-activated receptor delta
PLA2G5	P39877	Phospholipase A2 group V
PPBP	P02775	Platelet basic protein
PEAR1	Q5VY43	Platelet endothelial aggregation receptor 1
GP6	Q9HCN6	Platelet glycoprotein VI
PAFAH1B2	P68402	Platelet-activating factor acetylhydrolase IB subunit alpha2
PTAFR	P25105	Platelet-activating factor receptor
PLEKHO2	Q8TD55	Pleckstrin homology domain-containing family O member 2
PRDM1	O75626	PR domain zinc finger protein 1
CTSL	P07711	Procathepsin L
FAP	Q12884	Prolyl endopeptidase FAP
POMC	P01189	Pro-opiomelanocortin
PRMT8	Q9NR22	Protein arginine N-methyltransferase 8
PPP1R3B	Q86XI6	Protein phosphatase 1 regulatory subunit 3B
S100A12	P80511	Protein S100-A12
F2RL3	Q96RI0	Proteinase-activated receptor 4
TGM2	P21980	Protein-glutamine gamma-glutamyltransferase 2
MAS1	P04201	Proto-oncogene Mas
SELPLG	Q14242	P-selectin glycoprotein ligand 1
PKM	P14618	Pyruvate kinase PKM
RTEL1	Q9NZ71	Regulator of telomere elongation helicase 1
RNLS	Q5VYX0	Renalase
RBP4	P02753	Retinol-binding protein 4
CD163	Q86VB7	Scavenger receptor cysteine-rich type 1 protein M130
MTOR	P42345	Serine/threonine-protein kinase mTOR
PON3	Q15166	Serum paraoxonase/lactonase 3
SHC1	P29353	SHC-transforming protein 1
SPAAR	A0A1B0GVQ0	Small regulatory polypeptide of amino acid response
SUMO4	Q6EEV6	Small ubiquitin-related modifier 4
SLC6A4	P31645	Sodium-dependent serotonin transporter
SLC2A9	Q9NRM0	Solute carrier family 2, facilitated glucose transporter member 9
SLC22A2	O15244	Solute carrier family 22 member 2
SLCO1B1	Q9Y6L6	Solute carrier organic anion transporter family member 1B1
SREBF2	Q12772	Sterol regulatory element-binding protein 2
SDC4	P31431	Syndecan-4
TIMD4	Q96H15	T-cell immunoglobulin and mucin domain-containing protein 4
TXNIP	Q9H3M7	Thioredoxin-interacting protein
THRA	P10827	Thyroid hormone receptor alpha
TFPI	P10646	Tissue factor pathway inhibitor
TRAF3	Q13114	TNF receptor-associated factor 3
TLL1	O43897	Tolloid-like protein 1
TNIK	Q9UKE5	TRAF2 and NCK-interacting protein kinase
TFAP2B	Q92481	Transcription factor AP-2-beta
E2F4	Q16254	Transcription factor E2F4
BACH2	Q9BYV9	Transcription regulator protein BACH2
CTCF	P49711	Transcriptional repressor CTCF
TFR2	Q9UP52	Transferrin receptor protein 2
TM6SF2	Q9BZW4	Transmembrane 6 superfamily member 2
TNNI1	P19237	Troponin I, slow skeletal muscle
TNFSF11	O14788	Tumor necrosis factor ligand superfamily member 11
TNFSF4	P23510	Tumor necrosis factor ligand superfamily member 4
TNFRSF11B	O00300	Tumor necrosis factor receptor superfamily member 11B
TNFRSF1B	P20333	Tumor necrosis factor receptor superfamily member 1B
AGTR2	P50052	Type-2 angiotensin II receptor
USF1	P22415	Upstream stimulatory factor 1
UTS2	O95399	Urotensin-2
AVP	P01185	Vasopressin-neurophysin 2-copeptin
GC	P02774	Vitamin D-binding protein
PROC	P04070	Vitamin K-dependent protein C
XKR6	Q5GH73	XK-related protein 6
ZNF101	Q8IZC7	Zinc finger protein 101
ZNF648	Q5T619	Zinc finger protein 648
SLC30A1	Q9Y6M5	Zinc transporter 1
