# Supplementary material for: Decoding the Mechanism of Shixiao Powder in Treating Coronary Heart Disease Based on Network Pharmacology and Molecular Docking
Source: Evid Based Complement Alternat Med. 2022 Jul 6;2022:3756668. doi: 10.1155/2022/3756668 (PMC9279019; doi:10.1155/2022/3756668)
Supplement: Supplementary Materials — S1–S6 are provided later in the article references. [file 3756668.f1.zip › Supplemental Files/Table S4.xlsx]

## Sheet: Sheet1
Supplementary Table S3:The cluster of CHD PPI network.
Cluster	Score	Nodes	Edges	Gene Symbols
1	16.606	34	274	IFNG, LCAT, APOC3, APOE, APOA1, IL18, CD4, APOB, CETP, HP, CXCL10, TLR2, IL10, APOA5, CCL3, APOL1, IL2, APP, CLU, IL17A, APOA2, APOC2, IL15, APOC1, IL7, IL1A, APOA4, CCL2, LPA, PLA2G7, CXCL8, APOC4, PON1, IL4
2	14.941	52	381	MPO, ALB, MYC, TNNT2, TLR4, ESR1, TP53, MAPK3, BDNF, NFKB1, IL1R1, TNF, MMP9, PTEN, HRAS, CRP, CAV1, PTGS2, MTOR, CCR5, KRAS, MYBPC3, SHC1, MYL2, STAT3, SMAD4, SOS1, IL7R, POMC, JUN, CTNNB1, FOS, CTLA4, MMP3, BCL2L1, VCAM1, CD40LG, ERBB2, ACTN2, CCR2, MYH6, LEP, IRS1, IGF1, TTN, TPM1, SIRT1, AKT1, TNNI3, ICAM1, PTPN11, CASP3
3	7.86	58	224	TGFBR2, GSTP1, HPGDS, MAPK1, IRAK1, CASP1, KDR, ITGB3, TGFB3, RELA, CYP2C19, HIF1A, CYP3A4, AGTR2, CREB1, CYP2C9, TWIST1, IL33, IL6, NLRP3, TNFRSF1A, CXCL12, IL6R, FGFR1, STAT1, HTR2C, SMARCA4, TGFB2, ESR2, CDKN2A, SELP, CYP2C8, ADRB2, IL23R, CDKN1A, BRCA1, GSK3B, IL22, EZH2, SELE, CYCS, CASP9, SMAD2, ATM, CYP1A1, TGFB1, CYP1A2, EPHX1, IL1RN, VEGFA, TGFBR1, TSC2, NFKBIA, FGF2, IL1B, SMAD6, CX3CL1…
4	5	5	10	CYBA, NCF1, NCF2, CYBB, NOX4
5	5	9	20	SLC30A8, FTO, LRP5, LRP6, CDKAL1, KCNJ11, TCF7L2, APC, IGF2BP2
6	5	5	10	MT-CYB, MT-ND1, MT-ND2, MT-CO1, MT-ATP6
7	4.5	5	9	GYS1, PYGM, GBE1, ENPP1, AGL
8	3.784	38	70	FCGR2A, F11, F7, MAPT, PROC, F9, FLT4, HSPB1, FGF21, GP1BA, PSEN1, F13A1, F8, PSEN2, NOTCH2, HSPA8, FGF23, ACE2, LGALS3, AGT, PLCG1, KCNH2, MME, ITGB1, KCNJ2, EDN1, KCNQ1, KL, ANK2, F5, SERPINA5, PTH, PRKAR1A, COL2A1, EDNRB, COL11A2, EDNRA, EPO
9	3.517	30	51	NOS2, COL4A1, FN1, TFAP2B, SMAD3, KAT2B, COL4A2, GPT, CSK, VCL, JAK2, GATA3, BRAF, CDKN1B, KIT, TRAF6, CAT, AR, CDKN2B, CXCR4, TAB2, REN, NOD1, SERPINE1, ADIPOQ, ACE, MAP2K1, PPARG, NF1, RAF1
10	3.455	12	19	CTSS, NOS3, PROCR, VWF, THBD, F3, CTSB, CTSL, AGTR1, PECAM1, KNG1, HLA-DRB1
11	3.333	4	5	PCNA, TP53BP1, RAD50, POLK
12	3.333	4	5	HAND2, TBX5, GATA4, NPPA
13	3.333	7	10	ATP2A2, SCN5A, RYR2, KCNE1, CACNA1C, KCNE2, GJA1
14	3.2	6	8	MYH7, CSRP3, LDB3, DMD, TNNI1, ACTC1
15	3	3	3	CYP4F2, CYP2J2, ALOX5
16	3	3	3	LOX, COL3A1, TLL1
17	3	5	6	TTR, SERPINA1, CPB2, SERPINC1, C3
18	3	3	3	FASLG, FAS, SMPD1
19	3	3	3	ABCG5, PLN, ABCG8
20	3	3	3	MTR, CBSL, MTRR
21	3	5	6	NKX2-5, GJA5, HCN4, TBX20, GATA6
22	3	3	3	ADAMTS13, SEMA5B, ADAMTS7
23	3	3	3	INSIG1, SREBF2, INSIG2
24	3	3	3	PSRC1, SORT1, CELSR2
25	2.889	10	13	TIMP1, LPL, PIK3CA, LIPC, NOTCH1, LDLR, EGFR, MMP2, INS, MMP1
