# Supplementary material for: Decoding the Mechanism of Shixiao Powder in Treating Coronary Heart Disease Based on Network Pharmacology and Molecular Docking
Source: Evid Based Complement Alternat Med. 2022 Jul 6;2022:3756668. doi: 10.1155/2022/3756668 (PMC9279019; doi:10.1155/2022/3756668)
Supplement: Supplementary Materials — S1–S6 are provided later in the article references. [file 3756668.f1.zip › Supplemental Files/Table S5.xlsx]

## Sheet: Sheet1
Supplementory Table S5: Common targets related to active ingredients
Gene symbol	Uniprot ID	Description	active ingredients	Durg
PKM	P14618	Pyruvate kinase PKM	HBIN024298	PH
PKM	P14618	Pyruvate kinase PKM	HBIN041351	PH
ADRB2	P07550	Beta-2 adrenergic receptor	HBIN012217	PH
ADRB2	P07550	Beta-2 adrenergic receptor	HBIN026609	PH
ADRB2	P07550	Beta-2 adrenergic receptor	HBIN035492	PH
ADRB2	P07550	Beta-2 adrenergic receptor	HBIN047435	PH
ADRB2	P07550	Beta-2 adrenergic receptor	HBIN019948	WLZ
ADRB2	P07550	Beta-2 adrenergic receptor	HBIN033622	WLZ
ADRB1	P08588	Beta-1 adrenergic receptor	HBIN012217	PH
ADRB1	P08588	Beta-1 adrenergic receptor	HBIN026609	PH
ADRB1	P08588	Beta-1 adrenergic receptor	HBIN035492	PH
ADRB1	P08588	Beta-1 adrenergic receptor	HBIN047435	PH
ADRB1	P08588	Beta-1 adrenergic receptor	HBIN019948	WLZ
ADRB1	P08588	Beta-1 adrenergic receptor	HBIN033622	WLZ
ALOX5	P09917	Polyunsaturated fatty acid 5-lipoxygenase	HBIN027030	PH
ALOX5	P09917	Polyunsaturated fatty acid 5-lipoxygenase	HBIN031753	PH
ALOX5	P09917	Polyunsaturated fatty acid 5-lipoxygenase	HBIN041495	PH
ALOX5	P09917	Polyunsaturated fatty acid 5-lipoxygenase	HBIN019948	WLZ
PTGS2	P35354	Prostaglandin G/H synthase 2	HBIN007391	PH
PTGS2	P35354	Prostaglandin G/H synthase 2	HBIN018348	PH
PTGS2	P35354	Prostaglandin G/H synthase 2	HBIN027030	PH
PTGS2	P35354	Prostaglandin G/H synthase 2	HBIN031114	PH
PTGS2	P35354	Prostaglandin G/H synthase 2	HBIN039671	PH
PTGS2	P35354	Prostaglandin G/H synthase 2	HBIN005155	WLZ
PTGS2	P35354	Prostaglandin G/H synthase 2	HBIN008021	WLZ
PTGS2	P35354	Prostaglandin G/H synthase 2	HBIN047083	WLZ
ESR2	Q92731	Estrogen receptor beta	HBIN038995	PH
ESR2	Q92731	Estrogen receptor beta	HBIN042674	PH
ESR2	Q92731	Estrogen receptor beta	HBIN019948	WLZ
ESR1	P03372	Estrogen receptor	HBIN018348	PH
ESR1	P03372	Estrogen receptor	HBIN031109	PH
ESR1	P03372	Estrogen receptor	HBIN042674	PH
ESR1	P03372	Estrogen receptor	HBIN005155	WLZ
ESR1	P03372	Estrogen receptor	HBIN008021	WLZ
ESR1	P03372	Estrogen receptor	HBIN015335	WLZ
ESR1	P03372	Estrogen receptor	HBIN019948	WLZ
ESR1	P03372	Estrogen receptor	HBIN031023	WLZ
ESR1	P03372	Estrogen receptor	HBIN047083	WLZ
ESR1	P03372	Estrogen receptor	HBIN047828	WLZ
ESR1	P03372	Estrogen receptor	HBIN048405	WLZ
SERPINE1	P05121	Plasminogen activator inhibitor 1	HBIN027030	PH
SERPINE1	P05121	Plasminogen activator inhibitor 1	HBIN019948	WLZ
PHYH	O14832	Phytanoyl-CoA dioxygenase, peroxisomal	HBIN048047	WLZ
FTO	Q9C0B1	Alpha-ketoglutarate-dependent dioxygenase FTO	HBIN048047	WLZ
CYP17A1	P05093	Steroid 17-alpha-hydroxylase/17,20 lyase	HBIN018348	PH
CYP17A1	P05093	Steroid 17-alpha-hydroxylase/17,20 lyase	HBIN008021	WLZ
CYP17A1	P05093	Steroid 17-alpha-hydroxylase/17,20 lyase	HBIN031023	WLZ
CYP17A1	P05093	Steroid 17-alpha-hydroxylase/17,20 lyase	HBIN047828	WLZ
AR	P10275	Androgen receptor	HBIN018348	PH
AR	P10275	Androgen receptor	HBIN029268	PH
AR	P10275	Androgen receptor	HBIN031109	PH
AR	P10275	Androgen receptor	HBIN032754	PH
AR	P10275	Androgen receptor	HBIN035690	PH
AR	P10275	Androgen receptor	HBIN005155	WLZ
AR	P10275	Androgen receptor	HBIN008021	WLZ
AR	P10275	Androgen receptor	HBIN031023	WLZ
AR	P10275	Androgen receptor	HBIN047083	WLZ
AR	P10275	Androgen receptor	HBIN047828	WLZ
AR	P10275	Androgen receptor	HBIN048405	WLZ
FADS2	O95864	Acyl-CoA 6-desaturase	HBIN018348	PH
FADS2	O95864	Acyl-CoA 6-desaturase	HBIN005155	WLZ
FADS2	O95864	Acyl-CoA 6-desaturase	HBIN008021	WLZ
FADS2	O95864	Acyl-CoA 6-desaturase	HBIN047083	WLZ
FADS1	O60427	Acyl-CoA (8-3)-desaturase	HBIN018348	PH
FADS1	O60427	Acyl-CoA (8-3)-desaturase	HBIN005155	WLZ
FADS1	O60427	Acyl-CoA (8-3)-desaturase	HBIN008021	WLZ
FADS1	O60427	Acyl-CoA (8-3)-desaturase	HBIN047083	WLZ
HMGCR	P04035	3-hydroxy-3-methylglutaryl-coenzyme A reductase	HBIN040532	WLZ
HMGCR	P04035	3-hydroxy-3-methylglutaryl-coenzyme A reductase	HBIN048405	WLZ
CTNNB1	P35222	Catenin beta-1	HBIN047573	WLZ
GABRB1	P18505	Gamma-aminobutyric acid receptor subunit beta-1	HBIN045062	PH
GABRB1	P18505	Gamma-aminobutyric acid receptor subunit beta-1	HBIN047435	PH
GABRB1	P18505	Gamma-aminobutyric acid receptor subunit beta-1	HBIN047561	PH
GABRB1	P18505	Gamma-aminobutyric acid receptor subunit beta-1	HBIN047561	WLZ
SCN5A	Q14524	Sodium channel protein type 5 subunit alpha	HBIN029268	PH
SCN5A	Q14524	Sodium channel protein type 5 subunit alpha	HBIN032754	PH
SCN5A	Q14524	Sodium channel protein type 5 subunit alpha	HBIN045062	PH
CAD	O76075	DNA fragmentation factor subunit beta	HBIN045062	PH
RYR1	P21817	Ryanodine receptor 1	HBIN031023	WLZ
RYR1	P21817	Ryanodine receptor 1	HBIN047828	WLZ
PIK3CA	P42336	Phosphatidylinositol 4,5-bisphosphate 3-kinase catalytic subunit alpha isoform	HBIN031023	WLZ
PIK3CA	P42336	Phosphatidylinositol 4,5-bisphosphate 3-kinase catalytic subunit alpha isoform	HBIN047828	WLZ
ITPR3	Q14573	Inositol 1,4,5-trisphosphate receptor type 3	HBIN031023	WLZ
ITPR3	Q14573	Inositol 1,4,5-trisphosphate receptor type 3	HBIN047828	WLZ
ATM	Q13315	Serine-protein kinase ATM	HBIN027030	PH
ATM	Q13315	Serine-protein kinase ATM	HBIN031023	WLZ
ATM	Q13315	Serine-protein kinase ATM	HBIN047828	WLZ
CX3CR1	P49238	CX3C chemokine receptor 1	HBIN031023	WLZ
CX3CR1	P49238	CX3C chemokine receptor 1	HBIN047828	WLZ
CREB1	P16220	Cyclic AMP-responsive element-binding protein 1	HBIN012217	PH
MTR	Q99707	Methionine synthase	HBIN012217	PH
PYGM	P11217	Glycogen phosphorylase, muscle form	HBIN012217	PH
MTHFR	P42898	Methylenetetrahydrofolate reductase	HBIN012217	PH
KCNJ8	Q15842	ATP-sensitive inward rectifier potassium channel 8	HBIN012217	PH
KCNJ8	Q15842	ATP-sensitive inward rectifier potassium channel 8	HBIN044167	PH
HTR2A	P28223	5-hydroxytryptamine receptor 2A	HBIN012217	PH
HTR2A	P28223	5-hydroxytryptamine receptor 2A	HBIN044167	PH
HRH2	P25021	Histamine H2 receptor	HBIN012217	PH
AGTR1	P30556	Type-1 angiotensin II receptor	HBIN012217	PH
HTR2C	P28335	5-hydroxytryptamine receptor 2C	HBIN012217	PH
HTR2C	P28335	5-hydroxytryptamine receptor 2C	HBIN044167	PH
INS	P01308	Insulin	HBIN012217	PH
INS	P01308	Insulin	HBIN042674	PH
SLC22A1	O15245	Solute carrier family 22 member 1	HBIN012217	PH
CALCA	P01258	Calcitonin	HBIN012217	PH
CALCA	P01258	Calcitonin	HBIN042674	PH
ACTN2	P35609	Alpha-actinin-2	HBIN012217	PH
SLC6A4	P31645	Sodium-dependent serotonin transporter	HBIN047435	PH
LPL	P06858	Lipoprotein lipase	HBIN047435	PH
CHRNA3	P32297	Neuronal acetylcholine receptor subunit alpha-3	HBIN047435	PH
CHRNB4	P30926	Neuronal acetylcholine receptor subunit beta-4	HBIN047435	PH
OPRM1	P35372	Mu-type opioid receptor	HBIN047435	PH
MAPK1	P28482	Mitogen-activated protein kinase 1	HBIN047435	PH
TNF	P01375	Tumor necrosis factor	HBIN047435	PH
TNF	P01375	Tumor necrosis factor	HBIN047561	PH
TNF	P01375	Tumor necrosis factor	HBIN047561	WLZ
GPT	P24298	Alanine aminotransferase 1	HBIN047435	PH
KCNJ11	Q14654	ATP-sensitive inward rectifier potassium channel 11	HBIN044167	PH
ACE	P12821	Angiotensin-converting enzyme	HBIN044167	PH
CXCL8	P10145	Interleukin-8	HBIN033622	WLZ
GABBR1	Q9UBS5	Gamma-aminobutyric acid type B receptor subunit 1	HBIN033622	WLZ
PLA2G1B	P04054	Phospholipase A2	HBIN018348	PH
PLA2G1B	P04054	Phospholipase A2	HBIN029268	PH
PLA2G1B	P04054	Phospholipase A2	HBIN032754	PH
PLA2G1B	P04054	Phospholipase A2	HBIN041495	PH
ADH1C	P00326	Alcohol dehydrogenase 1C	HBIN029268	PH
ADH1C	P00326	Alcohol dehydrogenase 1C	HBIN032754	PH
PLAT	P00750	Tissue-type plasminogen activator	HBIN029268	PH
PLAT	P00750	Tissue-type plasminogen activator	HBIN032754	PH
VDR	P11473	Vitamin D3 receptor	HBIN031109	PH
IFNG	P01579	Interferon gamma	HBIN038995	PH
CYP2C8	P10632	Cytochrome P450 2C8	HBIN029268	PH
CYP2C8	P10632	Cytochrome P450 2C8	HBIN041495	PH
MTTP	P55157	Microsomal triglyceride transfer protein large subunit	HBIN006518	PH
MTTP	P55157	Microsomal triglyceride transfer protein large subunit	HBIN036366	PH
CNR1	P21554	Cannabinoid receptor 1	HBIN006518	PH
CNR1	P21554	Cannabinoid receptor 1	HBIN036366	PH
LTA	P01374	Lymphotoxin-alpha	HBIN047561	PH
LTA	P01374	Lymphotoxin-alpha	HBIN047561	WLZ
PPARG	P37231	Peroxisome proliferator-activated receptor gamma	HBIN047083	WLZ
PPARD	Q03181	Peroxisome proliferator-activated receptor delta	HBIN029268	PH
PPARD	Q03181	Peroxisome proliferator-activated receptor delta	HBIN047083	WLZ
COMT	P21964	Catechol O-methyltransferase	HBIN007391	PH
COMT	P21964	Catechol O-methyltransferase	HBIN040908	PH
COMT	P21964	Catechol O-methyltransferase	HBIN019948	WLZ
MPO	P05164	Myeloperoxidase	HBIN007391	PH
MPO	P05164	Myeloperoxidase	HBIN040908	PH
MPO	P05164	Myeloperoxidase	HBIN041495	PH
MPO	P05164	Myeloperoxidase	HBIN045292	PH
MMP9	P14780	Matrix metalloproteinase-9	HBIN024298	PH
MMP9	P14780	Matrix metalloproteinase-9	HBIN031753	PH
MMP9	P14780	Matrix metalloproteinase-9	HBIN041495	PH
MMP2	P08253	72 kDa type IV collagenase	HBIN027030	PH
MMP2	P08253	72 kDa type IV collagenase	HBIN031753	PH
MMP2	P08253	72 kDa type IV collagenase	HBIN041495	PH
ABCB1	P08183	ATP-dependent translocase ABCB1	HBIN027030	PH
ABCB1	P08183	ATP-dependent translocase ABCB1	HBIN031753	PH
ABCB1	P08183	ATP-dependent translocase ABCB1	HBIN036366	PH
ABCB1	P08183	ATP-dependent translocase ABCB1	HBIN041495	PH
JUN	P05412	Transcription factor Jun	HBIN027030	PH
GATA3	P23771	Trans-acting T-cell-specific transcription factor GATA-3	HBIN027030	PH
CASP3	P42574	Caspase-3	HBIN027030	PH
PPARA	Q07869	Peroxisome proliferator-activated receptor alpha	HBIN029268	PH
PPARA	Q07869	Peroxisome proliferator-activated receptor alpha	HBIN036366	PH
NOS3	P29474	Nitric oxide synthase, endothelial	HBIN029268	PH
APOB	P04114	Apolipoprotein B-100	HBIN029268	PH
APOB	P04114	Apolipoprotein B-100	HBIN036366	PH
FABP4	P15090	Fatty acid-binding protein, adipocyte	HBIN029268	PH
CYP1B1	Q16678	Cytochrome P450 1B1	HBIN031114	PH
CYP1B1	Q16678	Cytochrome P450 1B1	HBIN031753	PH
CYP1B1	Q16678	Cytochrome P450 1B1	HBIN036366	PH
CYP1B1	Q16678	Cytochrome P450 1B1	HBIN041495	PH
CYP1A1	P04798	Cytochrome P450 1A1	HBIN031114	PH
CYP1A1	P04798	Cytochrome P450 1A1	HBIN041495	PH
AKT1	P31749	RAC-alpha serine/threonine-protein kinase	HBIN031114	PH
AKT1	P31749	RAC-alpha serine/threonine-protein kinase	HBIN041495	PH
PON2	Q15165	Serum paraoxonase/arylesterase 2	HBIN031114	PH
HMOX1	P09601	Heme oxygenase 1	HBIN031114	PH
HMOX1	P09601	Heme oxygenase 1	HBIN036366	PH
NOS2	P35228	Nitric oxide synthase, inducible	HBIN031114	PH
APP	P05067	Amyloid-beta precursor protein	HBIN032754	PH
CYP1A2	P05177	Cytochrome P450 1A2	HBIN036366	PH
CCL2	P13500	C-C motif chemokine 2	HBIN036366	PH
BDNF	P23560	Brain-derived neurotrophic factor	HBIN036366	PH
LDLR	P01130	Low-density lipoprotein receptor	HBIN036366	PH
FABP3	P05413	Fatty acid-binding protein, heart	HBIN029268	PH
NOX4	Q9NPH5	NADPH oxidase 4	HBIN031753	PH
NOX4	Q9NPH5	NADPH oxidase 4	HBIN041495	PH
ABCG2	Q9UNQ0	Broad substrate specificity ATP-binding cassette transporter ABCG2	HBIN031753	PH
ABCG2	Q9UNQ0	Broad substrate specificity ATP-binding cassette transporter ABCG2	HBIN041495	PH
GSK3B	P49841	Glycogen synthase kinase-3 beta	HBIN031753	PH
GSK3B	P49841	Glycogen synthase kinase-3 beta	HBIN041495	PH
SHBG	P04278	Sex hormone-binding globulin	HBIN036366	PH
EGFR	P00533	Epidermal growth factor receptor	HBIN041495	PH
F2	P00734	Prothrombin	HBIN041495	PH
KDR	P35968	Vascular endothelial growth factor receptor 2	HBIN041495	PH
MMP3	P08254	Stromelysin-1	HBIN041495	PH
MAPT	P10636	Microtubule-associated protein tau	HBIN041495	PH

## Sheet: Sheet2
Drug	MolId	MolName	Symbol	n	n	n	n
puhuang	HBIN024298	D-Lactic Acid	PKM	1	1
puhuang	HBIN041351	Pyruvic Acid	PKM	1	1
puhuang	HBIN012217	Adenine	ADRB2	2	2	HMOX1	77
puhuang	HBIN026609	UNII-QKU5EC2X53	ADRB2	2	2
puhuang	HBIN035492	3-(3-Hydroxyphenyl)-2-Oxopropanoic?Acid	ADRB2	2	2
puhuang	HBIN047435	Tyramine	ADRB2	2	2
wulingzhi	HBIN019948	Pyrocatechol	ADRB2	2	2
wulingzhi	HBIN033622	L-Tyrosine	ADRB2	2	2
puhuang	HBIN012217	Adenine	ADRB1	3	3	NOS2	78
puhuang	HBIN026609	UNII-QKU5EC2X53	ADRB1	3	3
puhuang	HBIN035492	3-(3-Hydroxyphenyl)-2-Oxopropanoic?Acid	ADRB1	3	3
puhuang	HBIN047435	Tyramine	ADRB1	3	3
wulingzhi	HBIN019948	Pyrocatechol	ADRB1	3	3
wulingzhi	HBIN033622	L-Tyrosine	ADRB1	3	3
puhuang	HBIN027030	Gallic Acid	ALOX5	4	4
puhuang	HBIN031753	Kaempferol	ALOX5	4	4
puhuang	HBIN041495	Quercetin	ALOX5	4	4
wulingzhi	HBIN019948	Pyrocatechol	ALOX5	4	4
puhuang	HBIN007391	3,4-Dihydroxybenzoate	PTGS2	5	5	FTO	10
puhuang	HBIN018348	Ursolate	PTGS2	5	5
puhuang	HBIN027030	Gallic Acid	PTGS2	5	5
puhuang	HBIN031114	Isorhamnetin	PTGS2	5	5
puhuang	HBIN039671	4-Hydroxycinnamic?Acid	PTGS2	5	5
wulingzhi	HBIN005155	SCHEMBL13629631	PTGS2	5	5
wulingzhi	HBIN008021	CID 5322069	PTGS2	5	5
wulingzhi	HBIN047083	CID 5322070	PTGS2	5	5
puhuang	HBIN038995	4-Hydroxycinnamic?Acid	ESR2	6	6
puhuang	HBIN042674	Ruvoside	ESR2	6	6
wulingzhi	HBIN019948	Pyrocatechol	ESR2	6	6
puhuang	HBIN018348	Ursolate	ESR1	7	7
puhuang	HBIN031109	CID 5318637	ESR1	7	7
puhuang	HBIN042674	Ruvoside	ESR1	7	7
wulingzhi	HBIN005155	SCHEMBL13629631	ESR1	7	7
wulingzhi	HBIN008021	CID 5322069	ESR1	7	7
wulingzhi	HBIN015335	Alpha-Agarofuran	ESR1	7	7
wulingzhi	HBIN019948	Pyrocatechol	ESR1	7	7
wulingzhi	HBIN031023	ISOPHORONE	ESR1	7	7
wulingzhi	HBIN047083	CID 5322070	ESR1	7	7
wulingzhi	HBIN047828	VERBENONE	ESR1	7	7
wulingzhi	HBIN048405	Wulingzhic Acid	ESR1	7	7
puhuang	HBIN027030	Gallic Acid	SERPINE1	8	8
wulingzhi	HBIN019948	Pyrocatechol	SERPINE1	8	8
wulingzhi	HBIN048047	Ascorbic Acid	PHYH	9	9
wulingzhi	HBIN048047	Ascorbic Acid	FTO	10	10
puhuang	HBIN018348	Ursolate	CYP17A1	11	11
wulingzhi	HBIN008021	CID 5322069	CYP17A1	11	11
wulingzhi	HBIN031023	ISOPHORONE	CYP17A1	11	11
wulingzhi	HBIN047828	VERBENONE	CYP17A1	11	11
puhuang	HBIN018348	Ursolate	AR	12	12
puhuang	HBIN029268	Palmitic Acid	AR	12	12
puhuang	HBIN031109	CID 5318637	AR	12	12
puhuang	HBIN032754	Lauric Acid	AR	12	12
puhuang	HBIN035690	GLYCERYL PALMITATE	AR	12	12
wulingzhi	HBIN005155	SCHEMBL13629631	AR	12	12
wulingzhi	HBIN008021	CID 5322069	AR	12	12
wulingzhi	HBIN031023	ISOPHORONE	AR	12	12
wulingzhi	HBIN047083	CID 5322070	AR	12	12
wulingzhi	HBIN047828	VERBENONE	AR	12	12
wulingzhi	HBIN048405	Wulingzhic Acid	AR	12	12
puhuang	HBIN018348	Ursolate	FADS2	13	13
wulingzhi	HBIN005155	SCHEMBL13629631	FADS2	13	13
wulingzhi	HBIN008021	CID 5322069	FADS2	13	13
wulingzhi	HBIN047083	CID 5322070	FADS2	13	13
puhuang	HBIN018348	Ursolate	FADS1	14	14
wulingzhi	HBIN005155	SCHEMBL13629631	FADS1	14	14
wulingzhi	HBIN008021	CID 5322069	FADS1	14	14
wulingzhi	HBIN047083	CID 5322070	FADS1	14	14
wulingzhi	HBIN040532	Ponalactone?A	HMGCR	15	15
wulingzhi	HBIN048405	Wulingzhic Acid	HMGCR	15	15
wulingzhi	HBIN047573	Urea	CTNNB1	16	16
puhuang	HBIN045062	Succinic Acid	GABRB1	17	17
puhuang	HBIN047435	Tyramine	GABRB1	17	17
puhuang	HBIN047561	Uracil	GABRB1	17	17
wulingzhi	HBIN047561	Uracil	GABRB1	17	17
puhuang	HBIN029268	Palmitic Acid	SCN5A	18	18
puhuang	HBIN032754	Lauric Acid	SCN5A	18	18
puhuang	HBIN045062	Succinic Acid	SCN5A	18	18
puhuang	HBIN045062	Succinic Acid	CAD	19	19
wulingzhi	HBIN031023	ISOPHORONE	RYR1	20	20
wulingzhi	HBIN047828	VERBENONE	RYR1	20	20
wulingzhi	HBIN031023	ISOPHORONE	PIK3CA	21	21
wulingzhi	HBIN047828	VERBENONE	PIK3CA	21	21
wulingzhi	HBIN031023	ISOPHORONE	ITPR3	22	22
wulingzhi	HBIN047828	VERBENONE	ITPR3	22	22
puhuang	HBIN027030	Gallic Acid	ATM	23	23
wulingzhi	HBIN031023	ISOPHORONE	ATM	23	23
wulingzhi	HBIN047828	VERBENONE	ATM	23	23
wulingzhi	HBIN031023	ISOPHORONE	CX3CR1	24	24
wulingzhi	HBIN047828	VERBENONE	CX3CR1	24	24
puhuang	HBIN012217	Adenine	CREB1	25	25	JUN	66
puhuang	HBIN012217	Adenine	MTR	26	26	GABBR1	49
puhuang	HBIN012217	Adenine	PYGM	27	27	LTA	58
puhuang	HBIN012217	Adenine	MTHFR	28	28	ACE	47
puhuang	HBIN012217	Adenine	KCNJ8	29	29	APP	79
puhuang	HBIN044167	16R-Sitsirikine	KCNJ8	29	29
puhuang	HBIN012217	Adenine	HTR2A	30	30
puhuang	HBIN044167	16R-Sitsirikine	HTR2A	30	30
puhuang	HBIN012217	Adenine	HRH2	31	31	CYP2C8	55
puhuang	HBIN012217	Adenine	AGTR1	32	32	CX3CR1	24
puhuang	HBIN012217	Adenine	HTR2C	33	33
puhuang	HBIN044167	16R-Sitsirikine	HTR2C	33	33
puhuang	HBIN012217	Adenine	INS	34	34	VDR	53
puhuang	HBIN042674	Ruvoside	INS	34	34
puhuang	HBIN012217	Adenine	SLC22A1	35	35	HRH2	31
puhuang	HBIN012217	Adenine	CALCA	36	36	APOB	71
puhuang	HBIN042674	Ruvoside	CALCA	36	36
puhuang	HBIN012217	Adenine	ACTN2	37	37	SHBG	88
puhuang	HBIN047435	Tyramine	SLC6A4	38	38
puhuang	HBIN047435	Tyramine	LPL	39	39
puhuang	HBIN047435	Tyramine	CHRNA3	40	40
puhuang	HBIN047435	Tyramine	CHRNB4	41	41
puhuang	HBIN047435	Tyramine	OPRM1	42	42
puhuang	HBIN047435	Tyramine	MAPK1	43	43
puhuang	HBIN047435	Tyramine	TNF	44	44
puhuang	HBIN047561	Uracil	TNF	44	44
wulingzhi	HBIN047561	Uracil	TNF	44	44
puhuang	HBIN047435	Tyramine	GPT	45	45
puhuang	HBIN044167	16R-Sitsirikine	KCNJ11	46	46
puhuang	HBIN044167	16R-Sitsirikine	ACE	47	47
wulingzhi	HBIN033622	L-Tyrosine	CXCL8	48	48
wulingzhi	HBIN033622	L-Tyrosine	GABBR1	49	49
puhuang	HBIN018348	Ursolate	PLA2G1B	50	50
puhuang	HBIN029268	Palmitic Acid	PLA2G1B	50	50
puhuang	HBIN032754	Lauric Acid	PLA2G1B	50	50
puhuang	HBIN041495	Quercetin	PLA2G1B	50	50
puhuang	HBIN029268	Palmitic Acid	ADH1C	51	51
puhuang	HBIN032754	Lauric Acid	ADH1C	51	51
puhuang	HBIN029268	Palmitic Acid	PLAT	52	52
puhuang	HBIN032754	Lauric Acid	PLAT	52	52
puhuang	HBIN031109	CID 5318637	VDR	53	53
puhuang	HBIN038995	4-Hydroxycinnamic?Acid	IFNG	54	54
puhuang	HBIN029268	Palmitic Acid	CYP2C8	55	55
puhuang	HBIN041495	Quercetin	CYP2C8	55	55
puhuang	HBIN006518	(R)-Naringenin	MTTP	56	56	ALOX5	4
puhuang	HBIN036366	Naringenin	MTTP	56	56
puhuang	HBIN006518	(R)-Naringenin	CNR1	57	57	ESR1	7
puhuang	HBIN036366	Naringenin	CNR1	57	57
puhuang	HBIN047561	Uracil	LTA	58	58
wulingzhi	HBIN047561	Uracil	LTA	58	58
wulingzhi	HBIN047083	CID 5322070	PPARG	59	59
puhuang	HBIN029268	Palmitic Acid	PPARD	60	60
wulingzhi	HBIN047083	CID 5322070	PPARD	60	60
puhuang	HBIN007391	3,4-Dihydroxybenzoate	COMT	61	61	FADS2	13
puhuang	HBIN040908	Pyruvic Acid	COMT	61	61
wulingzhi	HBIN019948	Pyrocatechol	COMT	61	61
puhuang	HBIN007391	3,4-Dihydroxybenzoate	MPO	62	62	AR	12
puhuang	HBIN040908	Pyruvic Acid	MPO	62	62
puhuang	HBIN041495	Quercetin	MPO	62	62
puhuang	HBIN045292	SYRINGIC ACID	MPO	62	62
puhuang	HBIN024298	D-Lactic Acid	MMP9	63	63
puhuang	HBIN031753	Kaempferol	MMP9	63	63
puhuang	HBIN041495	Quercetin	MMP9	63	63
puhuang	HBIN027030	Gallic Acid	MMP2	64	64
puhuang	HBIN031753	Kaempferol	MMP2	64	64
puhuang	HBIN041495	Quercetin	MMP2	64	64
puhuang	HBIN027030	Gallic Acid	ABCB1	65	65
puhuang	HBIN031753	Kaempferol	ABCB1	65	65
puhuang	HBIN036366	Naringenin	ABCB1	65	65
puhuang	HBIN041495	Quercetin	ABCB1	65	65
puhuang	HBIN027030	Gallic Acid	JUN	66	66
puhuang	HBIN027030	Gallic Acid	GATA3	67	67
puhuang	HBIN027030	Gallic Acid	CASP3	68	68
puhuang	HBIN029268	Palmitic Acid	PPARA	69	69
puhuang	HBIN036366	Naringenin	PPARA	69	69
puhuang	HBIN029268	Palmitic Acid	NOS3	70	70
puhuang	HBIN029268	Palmitic Acid	APOB	71	71
puhuang	HBIN036366	Naringenin	APOB	71	71
puhuang	HBIN029268	Palmitic Acid	FABP4	72	72
puhuang	HBIN031114	Isorhamnetin	CYP1B1	73	73
puhuang	HBIN031753	Kaempferol	CYP1B1	73	73
puhuang	HBIN036366	Naringenin	CYP1B1	73	73
puhuang	HBIN041495	Quercetin	CYP1B1	73	73
puhuang	HBIN031114	Isorhamnetin	CYP1A1	74	74
puhuang	HBIN041495	Quercetin	CYP1A1	74	74
puhuang	HBIN031114	Isorhamnetin	AKT1	75	75
puhuang	HBIN041495	Quercetin	AKT1	75	75
puhuang	HBIN031114	Isorhamnetin	PON2	76	76
puhuang	HBIN031114	Isorhamnetin	HMOX1	77	77
puhuang	HBIN036366	Naringenin	HMOX1	77	77
puhuang	HBIN031114	Isorhamnetin	NOS2	78	78
puhuang	HBIN032754	Lauric Acid	APP	79	79
puhuang	HBIN036366	Naringenin	CYP1A2	80	80
puhuang	HBIN036366	Naringenin	CCL2	81	81
puhuang	HBIN036366	Naringenin	BDNF	82	82
puhuang	HBIN036366	Naringenin	LDLR	83	83
puhuang	HBIN029268	Palmitic Acid	FABP3	84	84
puhuang	HBIN031753	Kaempferol	NOX4	85	85
puhuang	HBIN041495	Quercetin	NOX4	85	85
puhuang	HBIN031753	Kaempferol	ABCG2	86	86
puhuang	HBIN041495	Quercetin	ABCG2	86	86
puhuang	HBIN031753	Kaempferol	GSK3B	87	87
puhuang	HBIN041495	Quercetin	GSK3B	87	87
puhuang	HBIN036366	Naringenin	SHBG	88	88
puhuang	HBIN041495	Quercetin	EGFR	89	89
puhuang	HBIN041495	Quercetin	F2	90	90
puhuang	HBIN041495	Quercetin	KDR	91	91
puhuang	HBIN041495	Quercetin	MMP3	92	92
puhuang	HBIN041495	Quercetin	MAPT	93	93
puhuang	HBIN006518	(R)-Naringenin	SOAT2	#N/A	#N/A	PKM	1
puhuang	HBIN006518	(R)-Naringenin	SOAT1	#N/A	#N/A	ADRB2	2
puhuang	HBIN006518	(R)-Naringenin	PAWR	#N/A	#N/A	ADRB1	3
puhuang	HBIN006518	(R)-Naringenin	DRD2	#N/A	#N/A	PTGS2	5
puhuang	HBIN006518	(R)-Naringenin	CNR2	#N/A	#N/A	ESR2	6
puhuang	HBIN006518	(R)-Naringenin	CYP19A1	#N/A	#N/A	SERPINE1	8
puhuang	HBIN007391	(R)-Naringenin	NR5A1	#N/A	#N/A	PHYH	9
puhuang	HBIN007391	3,4-Dihydroxybenzoate	PTGS1	#N/A	#N/A	CYP17A1	11
puhuang	HBIN007391	3,4-Dihydroxybenzoate	CA9	#N/A	#N/A	FADS1	14
puhuang	HBIN007391	3,4-Dihydroxybenzoate	CA7	#N/A	#N/A	HMGCR	15
puhuang	HBIN007391	3,4-Dihydroxybenzoate	CA6	#N/A	#N/A	CTNNB1	16
puhuang	HBIN007391	3,4-Dihydroxybenzoate	CA4	#N/A	#N/A	GABRB1	17
puhuang	HBIN007391	3,4-Dihydroxybenzoate	CA2	#N/A	#N/A	SCN5A	18
puhuang	HBIN007391	3,4-Dihydroxybenzoate	CA14	#N/A	#N/A	CAD	19
puhuang	HBIN007391	3,4-Dihydroxybenzoate	CA12	#N/A	#N/A	RYR1	20
puhuang	HBIN007391	3,4-Dihydroxybenzoate	CA1	#N/A	#N/A	PIK3CA	21
puhuang	HBIN007391	3,4-Dihydroxybenzoate	AKR1C1	#N/A	#N/A	ITPR3	22
puhuang	HBIN007391	3,4-Dihydroxybenzoate	AHCY	#N/A	#N/A	ATM	23
puhuang	HBIN012217	Adenine	TLR8	#N/A	#N/A	CREB1	25
puhuang	HBIN012217	Adenine	TLR7	#N/A	#N/A	MTR	26
puhuang	HBIN012217	Adenine	SAXO1	#N/A	#N/A	PYGM	27
puhuang	HBIN012217	Adenine	SRPK3	#N/A	#N/A	MTHFR	28
puhuang	HBIN012217	Adenine	SRPK2	#N/A	#N/A	KCNJ8	29
puhuang	HBIN012217	Adenine	SRPK1	#N/A	#N/A	HTR2A	30
puhuang	HBIN012217	Adenine	SLC6A2	#N/A	#N/A	AGTR1	32
puhuang	HBIN012217	Adenine	SCN1A	#N/A	#N/A	HTR2C	33
puhuang	HBIN012217	Adenine	MTAP	#N/A	#N/A	INS	34
puhuang	HBIN012217	Adenine	PIM1	#N/A	#N/A	SLC22A1	35
puhuang	HBIN012217	Adenine	SHMT2	#N/A	#N/A	CALCA	36
puhuang	HBIN012217	Adenine	SHMT1	#N/A	#N/A	ACTN2	37
puhuang	HBIN012217	Adenine	SCT	#N/A	#N/A	SLC6A4	38
puhuang	HBIN012217	Adenine	AOC2	#N/A	#N/A	LPL	39
puhuang	HBIN012217	Adenine	RAB7A	#N/A	#N/A	CHRNA3	40
puhuang	HBIN012217	Adenine	PNP	#N/A	#N/A	CHRNB4	41
puhuang	HBIN012217	Adenine	P4HA1	#N/A	#N/A	OPRM1	42
puhuang	HBIN012217	Adenine	PHKG2	#N/A	#N/A	MAPK1	43
puhuang	HBIN012217	Adenine	PECR	#N/A	#N/A	TNF	44
puhuang	HBIN012217	Adenine	P2RY1	#N/A	#N/A	GPT	45
puhuang	HBIN012217	Adenine	CHRNA7	#N/A	#N/A	KCNJ11	46
puhuang	HBIN012217	Adenine	MTFMT	#N/A	#N/A	CXCL8	48
puhuang	HBIN012217	Adenine	AOC3	#N/A	#N/A	PLA2G1B	50
puhuang	HBIN012217	Adenine	ACP1	#N/A	#N/A	ADH1C	51
puhuang	HBIN012217	Adenine	ACSL1	#N/A	#N/A	PLAT	52
puhuang	HBIN012217	Adenine	HPRT1	#N/A	#N/A	IFNG	54
puhuang	HBIN012217	Adenine	HRH1	#N/A	#N/A	MTTP	56
puhuang	HBIN012217	Adenine	HSP90AB1	#N/A	#N/A	CNR1	57
puhuang	HBIN012217	Adenine	PYGL	#N/A	#N/A	PPARG	59
puhuang	HBIN012217	Adenine	PYGB	#N/A	#N/A	PPARD	60
puhuang	HBIN012217	Adenine	FBP2	#N/A	#N/A	COMT	61
puhuang	HBIN012217	Adenine	FBP1	#N/A	#N/A	MPO	62
puhuang	HBIN012217	Adenine	FTCD	#N/A	#N/A	MMP9	63
puhuang	HBIN012217	Adenine	ALDH1L1	#N/A	#N/A	MMP2	64
puhuang	HBIN012217	Adenine	CYP2B6	#N/A	#N/A	ABCB1	65
puhuang	HBIN012217	Adenine	UGCG	#N/A	#N/A	GATA3	67
puhuang	HBIN012217	Adenine	PDE4D	#N/A	#N/A	CASP3	68
puhuang	HBIN012217	Adenine	PDE4B	#N/A	#N/A	PPARA	69
puhuang	HBIN012217	Adenine	CALCOCO2	#N/A	#N/A	NOS3	70
puhuang	HBIN012217	Adenine	MTHFD1	#N/A	#N/A	FABP4	72
puhuang	HBIN012217	Adenine	ATIC	#N/A	#N/A	CYP1B1	73
puhuang	HBIN012217	Adenine	MTHFD2	#N/A	#N/A	CYP1A1	74
puhuang	HBIN012217	Adenine	ARRB2	#N/A	#N/A	AKT1	75
puhuang	HBIN012217	Adenine	ADRB3	#N/A	#N/A	PON2	76
puhuang	HBIN012217	Adenine	KCNJ1	#N/A	#N/A	CYP1A2	80
puhuang	HBIN012217	Adenine	ARRDC3	#N/A	#N/A	CCL2	81
puhuang	HBIN012217	Adenine	APLP1	#N/A	#N/A	BDNF	82
puhuang	HBIN012217	Adenine	AMT	#N/A	#N/A	LDLR	83
puhuang	HBIN012217	Adenine	SCNN1G	#N/A	#N/A	FABP3	84
puhuang	HBIN012217	Adenine	SCNN1D	#N/A	#N/A	NOX4	85
puhuang	HBIN012217	Adenine	SCNN1B	#N/A	#N/A	ABCG2	86
puhuang	HBIN012217	Adenine	SCNN1A	#N/A	#N/A	GSK3B	87
puhuang	HBIN012217	Adenine	ADRA2C	#N/A	#N/A	EGFR	89
puhuang	HBIN012217	Adenine	ADRA2B	#N/A	#N/A	F2	90
puhuang	HBIN012217	Adenine	ADRA2A	#N/A	#N/A	KDR	91
puhuang	HBIN012217	Adenine	ADRA1D	#N/A	#N/A	MMP3	92
puhuang	HBIN012217	Adenine	ADRA1B	#N/A	#N/A	MAPT	93
puhuang	HBIN012217	Adenine	ADRA1A	#N/A	#N/A
puhuang	HBIN012217	Adenine	ALDH3A2	#N/A	#N/A
puhuang	HBIN012217	Adenine	ADCY1	#N/A	#N/A
puhuang	HBIN012217	Adenine	ADK	#N/A	#N/A
puhuang	HBIN012217	Adenine	HINT1	#N/A	#N/A
puhuang	HBIN012217	Adenine	APRT	#N/A	#N/A
puhuang	HBIN012217	Adenine	ACSS2	#N/A	#N/A
puhuang	HBIN012217	Adenine	ACSS1	#N/A	#N/A
puhuang	HBIN012217	Adenine	ACACB	#N/A	#N/A
puhuang	HBIN012217	Adenine	ACACA	#N/A	#N/A
puhuang	HBIN012217	Adenine	HTR7	#N/A	#N/A
puhuang	HBIN012217	Adenine	PRKAB2	#N/A	#N/A
puhuang	HBIN012217	Adenine	PRKAB1	#N/A	#N/A
puhuang	HBIN012217	Adenine	PRKAA2	#N/A	#N/A
puhuang	HBIN012217	Adenine	PRKAA1	#N/A	#N/A
puhuang	HBIN018348	Ursolate	PTPN2	#N/A	#N/A
puhuang	HBIN018348	Ursolate	PTPN1	#N/A	#N/A
puhuang	HBIN018348	Ursolate	TRPV1	#N/A	#N/A
puhuang	HBIN018348	Ursolate	SLC8A1	#N/A	#N/A
puhuang	HBIN018348	Ursolate	PTPRF	#N/A	#N/A
puhuang	HBIN018348	Ursolate	PTGS1	#N/A	#N/A
puhuang	HBIN018348	Ursolate	PTGER4	#N/A	#N/A
puhuang	HBIN018348	Ursolate	PTGER3	#N/A	#N/A
puhuang	HBIN018348	Ursolate	PTGER2	#N/A	#N/A
puhuang	HBIN018348	Ursolate	PTGER1	#N/A	#N/A
puhuang	HBIN018348	Ursolate	PRLR	#N/A	#N/A
puhuang	HBIN018348	Ursolate	PGR	#N/A	#N/A
puhuang	HBIN018348	Ursolate	RORC	#N/A	#N/A
puhuang	HBIN018348	Ursolate	CDC25B	#N/A	#N/A
puhuang	HBIN018348	Ursolate	NR3C2	#N/A	#N/A
puhuang	HBIN018348	Ursolate	ACP1	#N/A	#N/A
puhuang	HBIN018348	Ursolate	OPRK1	#N/A	#N/A
puhuang	HBIN018348	Ursolate	NR3C1	#N/A	#N/A
puhuang	HBIN018348	Ursolate	ELOVL4	#N/A	#N/A
puhuang	HBIN018348	Ursolate	POLB	#N/A	#N/A
puhuang	HBIN018348	Ursolate	HSD11B1	#N/A	#N/A
puhuang	HBIN018348	Ursolate	F12	#N/A	#N/A
puhuang	HBIN018348	Ursolate	PDE4D	#N/A	#N/A
puhuang	HBIN018348	Ursolate	ANXA1	#N/A	#N/A
puhuang	HBIN018348	Ursolate	AKR1B10	#N/A	#N/A
puhuang	HBIN018348	Ursolate	SRD5A1	#N/A	#N/A
puhuang	HBIN024298	D-Lactic Acid	PKLR	#N/A	#N/A
puhuang	HBIN024298	D-Lactic Acid	PDHB	#N/A	#N/A
puhuang	HBIN024298	D-Lactic Acid	PC	#N/A	#N/A
puhuang	HBIN024298	D-Lactic Acid	LDHD	#N/A	#N/A
puhuang	HBIN024298	D-Lactic Acid	SLC16A2	#N/A	#N/A
puhuang	HBIN024298	D-Lactic Acid	SLC16A6	#N/A	#N/A
puhuang	HBIN024298	D-Lactic Acid	SLC16A5	#N/A	#N/A
puhuang	HBIN024298	D-Lactic Acid	SLC16A4	#N/A	#N/A
puhuang	HBIN024298	D-Lactic Acid	SLC16A3	#N/A	#N/A
puhuang	HBIN024298	D-Lactic Acid	SLC16A8	#N/A	#N/A
puhuang	HBIN024298	D-Lactic Acid	SLC16A7	#N/A	#N/A
puhuang	HBIN024298	D-Lactic Acid	SLC16A1	#N/A	#N/A
puhuang	HBIN024298	D-Lactic Acid	LDHA	#N/A	#N/A
puhuang	HBIN024298	D-Lactic Acid	GLO1	#N/A	#N/A
puhuang	HBIN024298	D-Lactic Acid	HAGHL	#N/A	#N/A
puhuang	HBIN024298	D-Lactic Acid	HAGH	#N/A	#N/A
puhuang	HBIN024298	D-Lactic Acid	HAO2	#N/A	#N/A
puhuang	HBIN024298	D-Lactic Acid	HAO1	#N/A	#N/A
puhuang	HBIN024298	D-Lactic Acid	GRHPR	#N/A	#N/A
puhuang	HBIN024298	D-Lactic Acid	AGXT2	#N/A	#N/A
puhuang	HBIN024298	D-Lactic Acid	ABAT	#N/A	#N/A
puhuang	HBIN026609	UNII-QKU5EC2X53	YARS2	#N/A	#N/A
puhuang	HBIN026609	UNII-QKU5EC2X53	TAT	#N/A	#N/A
puhuang	HBIN026609	UNII-QKU5EC2X53	TH	#N/A	#N/A
puhuang	HBIN026609	UNII-QKU5EC2X53	FARS2	#N/A	#N/A
puhuang	HBIN026609	UNII-QKU5EC2X53	FARSB	#N/A	#N/A
puhuang	HBIN026609	UNII-QKU5EC2X53	FARSA	#N/A	#N/A
puhuang	HBIN026609	UNII-QKU5EC2X53	PAH	#N/A	#N/A
puhuang	HBIN026609	UNII-QKU5EC2X53	SLC7A8	#N/A	#N/A
puhuang	HBIN026609	UNII-QKU5EC2X53	DRD2	#N/A	#N/A
puhuang	HBIN026609	UNII-QKU5EC2X53	DRD5	#N/A	#N/A
puhuang	HBIN026609	UNII-QKU5EC2X53	DRD1	#N/A	#N/A
puhuang	HBIN026609	UNII-QKU5EC2X53	DRD4	#N/A	#N/A
puhuang	HBIN026609	UNII-QKU5EC2X53	DRD3	#N/A	#N/A
puhuang	HBIN026609	UNII-QKU5EC2X53	ADRB3	#N/A	#N/A
puhuang	HBIN026609	UNII-QKU5EC2X53	DDC	#N/A	#N/A
puhuang	HBIN026609	UNII-QKU5EC2X53	ADRA2C	#N/A	#N/A
puhuang	HBIN026609	UNII-QKU5EC2X53	ADRA2B	#N/A	#N/A
puhuang	HBIN026609	UNII-QKU5EC2X53	ADRA2A	#N/A	#N/A
puhuang	HBIN026609	UNII-QKU5EC2X53	ADRA1D	#N/A	#N/A
puhuang	HBIN026609	UNII-QKU5EC2X53	ADRA1B	#N/A	#N/A
puhuang	HBIN026609	UNII-QKU5EC2X53	ADRA1A	#N/A	#N/A
puhuang	HBIN027030	Gallic Acid	UGT2B17	#N/A	#N/A
puhuang	HBIN027030	Gallic Acid	TYR	#N/A	#N/A
puhuang	HBIN027030	Gallic Acid	PPP2CB	#N/A	#N/A
puhuang	HBIN027030	Gallic Acid	PPP2CA	#N/A	#N/A
puhuang	HBIN027030	Gallic Acid	SEC14L4	#N/A	#N/A
puhuang	HBIN027030	Gallic Acid	SEC14L3	#N/A	#N/A
puhuang	HBIN027030	Gallic Acid	SEC14L2	#N/A	#N/A
puhuang	HBIN027030	Gallic Acid	PRKCB	#N/A	#N/A
puhuang	HBIN027030	Gallic Acid	PRKCA	#N/A	#N/A
puhuang	HBIN027030	Gallic Acid	PTGS1	#N/A	#N/A
puhuang	HBIN027030	Gallic Acid	NR1I2	#N/A	#N/A
puhuang	HBIN027030	Gallic Acid	EIF2AK3	#N/A	#N/A
puhuang	HBIN027030	Gallic Acid	DGKA	#N/A	#N/A
puhuang	HBIN027030	Gallic Acid	CA9	#N/A	#N/A
puhuang	HBIN027030	Gallic Acid	CA7	#N/A	#N/A
puhuang	HBIN027030	Gallic Acid	CA6	#N/A	#N/A
puhuang	HBIN027030	Gallic Acid	CA5B	#N/A	#N/A
puhuang	HBIN027030	Gallic Acid	CA5A	#N/A	#N/A
puhuang	HBIN027030	Gallic Acid	CA4	#N/A	#N/A
puhuang	HBIN027030	Gallic Acid	CA3	#N/A	#N/A
puhuang	HBIN027030	Gallic Acid	CA2	#N/A	#N/A
puhuang	HBIN027030	Gallic Acid	CA14	#N/A	#N/A
puhuang	HBIN027030	Gallic Acid	CA13	#N/A	#N/A
puhuang	HBIN027030	Gallic Acid	CA12	#N/A	#N/A
puhuang	HBIN027030	Gallic Acid	CA1	#N/A	#N/A
puhuang	HBIN027030	Gallic Acid	FUT7	#N/A	#N/A
puhuang	HBIN027030	Gallic Acid	AKR1C1	#N/A	#N/A
puhuang	HBIN029268	Palmitic Acid	CACNA1A	#N/A	#N/A
puhuang	HBIN029268	Palmitic Acid	CACNA1B	#N/A	#N/A
puhuang	HBIN029268	Palmitic Acid	CACNA2D2	#N/A	#N/A
puhuang	HBIN029268	Palmitic Acid	CACNA2D1	#N/A	#N/A
puhuang	HBIN029268	Palmitic Acid	UROS	#N/A	#N/A
puhuang	HBIN029268	Palmitic Acid	TYR	#N/A	#N/A
puhuang	HBIN029268	Palmitic Acid	TMLHE	#N/A	#N/A
puhuang	HBIN029268	Palmitic Acid	TRAPPC3	#N/A	#N/A
puhuang	HBIN029268	Palmitic Acid	OXCT2	#N/A	#N/A
puhuang	HBIN029268	Palmitic Acid	OXCT1	#N/A	#N/A
puhuang	HBIN029268	Palmitic Acid	ALDH5A1	#N/A	#N/A
puhuang	HBIN029268	Palmitic Acid	SUCLG2	#N/A	#N/A
puhuang	HBIN029268	Palmitic Acid	SUCLA2	#N/A	#N/A
puhuang	HBIN029268	Palmitic Acid	SUCLG1	#N/A	#N/A
puhuang	HBIN029268	Palmitic Acid	SUCNR1	#N/A	#N/A
puhuang	HBIN029268	Palmitic Acid	SDHC	#N/A	#N/A
puhuang	HBIN029268	Palmitic Acid	SDHAF2	#N/A	#N/A
puhuang	HBIN029268	Palmitic Acid	SDHB	#N/A	#N/A
puhuang	HBIN029268	Palmitic Acid	SDHA	#N/A	#N/A
puhuang	HBIN029268	Palmitic Acid	SDHD	#N/A	#N/A
puhuang	HBIN029268	Palmitic Acid	SLC13A5	#N/A	#N/A
puhuang	HBIN029268	Palmitic Acid	SLC13A4	#N/A	#N/A
puhuang	HBIN029268	Palmitic Acid	SLC13A3	#N/A	#N/A
puhuang	HBIN029268	Palmitic Acid	SLC13A2	#N/A	#N/A
puhuang	HBIN029268	Palmitic Acid	SLC13A1	#N/A	#N/A
puhuang	HBIN029268	Palmitic Acid	SCN4B	#N/A	#N/A
puhuang	HBIN029268	Palmitic Acid	SCN3B	#N/A	#N/A
puhuang	HBIN029268	Palmitic Acid	SCN2B	#N/A	#N/A
puhuang	HBIN029268	Palmitic Acid	SCN1B	#N/A	#N/A
puhuang	HBIN029268	Palmitic Acid	SCN9A	#N/A	#N/A
puhuang	HBIN029268	Palmitic Acid	SCN8A	#N/A	#N/A
puhuang	HBIN029268	Palmitic Acid	SCN7A	#N/A	#N/A
puhuang	HBIN029268	Palmitic Acid	SCN4A	#N/A	#N/A
puhuang	HBIN029268	Palmitic Acid	SCN3A	#N/A	#N/A
puhuang	HBIN029268	Palmitic Acid	SCN2A	#N/A	#N/A
puhuang	HBIN029268	Palmitic Acid	SCN11A	#N/A	#N/A
puhuang	HBIN029268	Palmitic Acid	SCN10A	#N/A	#N/A
puhuang	HBIN029268	Palmitic Acid	SCN1A	#N/A	#N/A
puhuang	HBIN029268	Palmitic Acid	SLIT2	#N/A	#N/A
puhuang	HBIN029268	Palmitic Acid	ACADSB	#N/A	#N/A
puhuang	HBIN029268	Palmitic Acid	SEC14L2	#N/A	#N/A
puhuang	HBIN029268	Palmitic Acid	SALL1	#N/A	#N/A
puhuang	HBIN029268	Palmitic Acid	RHO	#N/A	#N/A
puhuang	HBIN029268	Palmitic Acid	P4HB	#N/A	#N/A
puhuang	HBIN029268	Palmitic Acid	P4HA2	#N/A	#N/A
puhuang	HBIN029268	Palmitic Acid	P4HA1	#N/A	#N/A
puhuang	HBIN029268	Palmitic Acid	P3H3	#N/A	#N/A
puhuang	HBIN029268	Palmitic Acid	P3H2	#N/A	#N/A
puhuang	HBIN029268	Palmitic Acid	P3H1	#N/A	#N/A
puhuang	HBIN029268	Palmitic Acid	GCG	#N/A	#N/A
puhuang	HBIN029268	Palmitic Acid	PLOD1	#N/A	#N/A
puhuang	HBIN029268	Palmitic Acid	PLG	#N/A	#N/A
puhuang	HBIN029268	Palmitic Acid	PLD2	#N/A	#N/A
puhuang	HBIN029268	Palmitic Acid	PLD1	#N/A	#N/A
puhuang	HBIN029268	Palmitic Acid	PHOSPHO1	#N/A	#N/A
puhuang	HBIN029268	Palmitic Acid	PPT1	#N/A	#N/A
puhuang	HBIN029268	Palmitic Acid	PMP2	#N/A	#N/A
puhuang	HBIN029268	Palmitic Acid	PLOD3	#N/A	#N/A
puhuang	HBIN029268	Palmitic Acid	SLC25A10	#N/A	#N/A
puhuang	HBIN029268	Palmitic Acid	CES1	#N/A	#N/A
puhuang	HBIN029268	Palmitic Acid	DCT	#N/A	#N/A
puhuang	HBIN029268	Palmitic Acid	HIF1AN	#N/A	#N/A
puhuang	HBIN029268	Palmitic Acid	HDAC9	#N/A	#N/A
puhuang	HBIN029268	Palmitic Acid	HDAC2	#N/A	#N/A
puhuang	HBIN029268	Palmitic Acid	SLC7A1	#N/A	#N/A
puhuang	HBIN029268	Palmitic Acid	HNF4G	#N/A	#N/A
puhuang	HBIN029268	Palmitic Acid	PAEP	#N/A	#N/A
puhuang	HBIN029268	Palmitic Acid	GRIN3B	#N/A	#N/A
puhuang	HBIN029268	Palmitic Acid	GRIN3A	#N/A	#N/A
puhuang	HBIN029268	Palmitic Acid	GRIN2D	#N/A	#N/A
puhuang	HBIN029268	Palmitic Acid	GRIN2C	#N/A	#N/A
puhuang	HBIN029268	Palmitic Acid	GRIN2B	#N/A	#N/A
puhuang	HBIN029268	Palmitic Acid	GRIN2A	#N/A	#N/A
puhuang	HBIN029268	Palmitic Acid	GRIN1	#N/A	#N/A
puhuang	HBIN029268	Palmitic Acid	FABP6	#N/A	#N/A
puhuang	HBIN029268	Palmitic Acid	BBOX1	#N/A	#N/A
puhuang	HBIN029268	Palmitic Acid	FECH	#N/A	#N/A
puhuang	HBIN029268	Palmitic Acid	FABP2	#N/A	#N/A
puhuang	HBIN029268	Palmitic Acid	FABP5	#N/A	#N/A
puhuang	HBIN029268	Palmitic Acid	SLC1A3	#N/A	#N/A
puhuang	HBIN029268	Palmitic Acid	ESRRG	#N/A	#N/A
puhuang	HBIN029268	Palmitic Acid	HSD17B11	#N/A	#N/A
puhuang	HBIN029268	Palmitic Acid	TOP1	#N/A	#N/A
puhuang	HBIN029268	Palmitic Acid	COX8A	#N/A	#N/A
puhuang	HBIN029268	Palmitic Acid	COX7C	#N/A	#N/A
puhuang	HBIN029268	Palmitic Acid	COX7B	#N/A	#N/A
puhuang	HBIN029268	Palmitic Acid	COX7A1	#N/A	#N/A
puhuang	HBIN029268	Palmitic Acid	COX6C	#N/A	#N/A
puhuang	HBIN029268	Palmitic Acid	COX6B1	#N/A	#N/A
puhuang	HBIN029268	Palmitic Acid	COX6A2	#N/A	#N/A
puhuang	HBIN029268	Palmitic Acid	COX5B	#N/A	#N/A
puhuang	HBIN029268	Palmitic Acid	COX5A	#N/A	#N/A
puhuang	HBIN029268	Palmitic Acid	COX4I1	#N/A	#N/A
puhuang	HBIN029268	Palmitic Acid	BCHE	#N/A	#N/A
puhuang	HBIN029268	Palmitic Acid	PCYT1B	#N/A	#N/A
puhuang	HBIN029268	Palmitic Acid	PCYT1A	#N/A	#N/A
puhuang	HBIN029268	Palmitic Acid	SLC7A4	#N/A	#N/A
puhuang	HBIN029268	Palmitic Acid	SLC7A3	#N/A	#N/A
puhuang	HBIN029268	Palmitic Acid	SLC7A2	#N/A	#N/A
puhuang	HBIN029268	Palmitic Acid	CRTAP	#N/A	#N/A
puhuang	HBIN029268	Palmitic Acid	CPT2	#N/A	#N/A
puhuang	HBIN029268	Palmitic Acid	CPT1A	#N/A	#N/A
puhuang	HBIN029268	Palmitic Acid	NR1H4	#N/A	#N/A
puhuang	HBIN029268	Palmitic Acid	JMJD6	#N/A	#N/A
puhuang	HBIN029268	Palmitic Acid	ASPH	#N/A	#N/A
puhuang	HBIN029268	Palmitic Acid	LALBA	#N/A	#N/A
puhuang	HBIN029268	Palmitic Acid	AKR1D1	#N/A	#N/A
puhuang	HBIN029268	Palmitic Acid	AKR1C3	#N/A	#N/A
puhuang	HBIN029268	Palmitic Acid	AKR1C2	#N/A	#N/A
puhuang	HBIN029268	Palmitic Acid	ADORA1	#N/A	#N/A
puhuang	HBIN029268	Palmitic Acid	ACO2	#N/A	#N/A
puhuang	HBIN029268	Palmitic Acid	ACACA	#N/A	#N/A
puhuang	HBIN029268	Palmitic Acid	ACHE	#N/A	#N/A
puhuang	HBIN029268	Palmitic Acid	TYRP1	#N/A	#N/A
puhuang	HBIN029268	Palmitic Acid	ABAT	#N/A	#N/A
puhuang	HBIN029268	Palmitic Acid	SRD5A2	#N/A	#N/A
puhuang	HBIN029268	Palmitic Acid	OGDH	#N/A	#N/A
puhuang	HBIN029268	Palmitic Acid	HSD17B6	#N/A	#N/A
puhuang	HBIN029878	Hypoxanthine	ATP1A1	#N/A	#N/A
puhuang	HBIN029878	Hypoxanthine	GLRA3	#N/A	#N/A
puhuang	HBIN029878	Hypoxanthine	GABRB3	#N/A	#N/A
puhuang	HBIN031109	CID 5318637	PTGFR	#N/A	#N/A
puhuang	HBIN031109	CID 5318637	PTGER4	#N/A	#N/A
puhuang	HBIN031109	CID 5318637	PTGER3	#N/A	#N/A
puhuang	HBIN031109	CID 5318637	PTGER2	#N/A	#N/A
puhuang	HBIN031109	CID 5318637	PTGER1	#N/A	#N/A
puhuang	HBIN031109	CID 5318637	PTGIR	#N/A	#N/A
puhuang	HBIN031109	CID 5318637	PGR	#N/A	#N/A
puhuang	HBIN031109	CID 5318637	NR3C2	#N/A	#N/A
puhuang	HBIN031109	CID 5318637	NR3C1	#N/A	#N/A
puhuang	HBIN031109	CID 5318637	ANXA1	#N/A	#N/A
puhuang	HBIN031109	CID 5318637	SRD5A1	#N/A	#N/A
puhuang	HBIN031114	Isorhamnetin	XDH	#N/A	#N/A
puhuang	HBIN031114	Isorhamnetin	PRKCD	#N/A	#N/A
puhuang	HBIN031114	Isorhamnetin	ABCC1	#N/A	#N/A
puhuang	HBIN031114	Isorhamnetin	MAPK9	#N/A	#N/A
puhuang	HBIN031114	Isorhamnetin	MAPK8	#N/A	#N/A
puhuang	HBIN031114	Isorhamnetin	CA7	#N/A	#N/A
puhuang	HBIN031114	Isorhamnetin	CA4	#N/A	#N/A
puhuang	HBIN031114	Isorhamnetin	CA2	#N/A	#N/A
puhuang	HBIN031114	Isorhamnetin	CA12	#N/A	#N/A
puhuang	HBIN031114	Isorhamnetin	AKR1C1	#N/A	#N/A
puhuang	HBIN031753	Kaempferol	XDH	#N/A	#N/A
puhuang	HBIN031753	Kaempferol	UGT3A1	#N/A	#N/A
puhuang	HBIN031753	Kaempferol	UGT1A9	#N/A	#N/A
puhuang	HBIN031753	Kaempferol	UGT1A8	#N/A	#N/A
puhuang	HBIN031753	Kaempferol	UGT1A7	#N/A	#N/A
puhuang	HBIN031753	Kaempferol	UGT1A3	#N/A	#N/A
puhuang	HBIN031753	Kaempferol	SYK	#N/A	#N/A
puhuang	HBIN031753	Kaempferol	TYR	#N/A	#N/A
puhuang	HBIN031753	Kaempferol	ESRRA	#N/A	#N/A
puhuang	HBIN031753	Kaempferol	RPS6KA3	#N/A	#N/A
puhuang	HBIN031753	Kaempferol	PTPRS	#N/A	#N/A
puhuang	HBIN031753	Kaempferol	FLT3	#N/A	#N/A
puhuang	HBIN031753	Kaempferol	ALOX15	#N/A	#N/A
puhuang	HBIN031753	Kaempferol	ALOX12	#N/A	#N/A
puhuang	HBIN031753	Kaempferol	NR1I2	#N/A	#N/A
puhuang	HBIN031753	Kaempferol	ABCC1	#N/A	#N/A
puhuang	HBIN031753	Kaempferol	GLO1	#N/A	#N/A
puhuang	HBIN031753	Kaempferol	CDK1	#N/A	#N/A
puhuang	HBIN031753	Kaempferol	CA7	#N/A	#N/A
puhuang	HBIN031753	Kaempferol	CA4	#N/A	#N/A
puhuang	HBIN031753	Kaempferol	CA2	#N/A	#N/A
puhuang	HBIN031753	Kaempferol	CA12	#N/A	#N/A
puhuang	HBIN031753	Kaempferol	AHR	#N/A	#N/A
puhuang	HBIN031753	Kaempferol	MAOA	#N/A	#N/A
puhuang	HBIN031753	Kaempferol	AKR1B1	#N/A	#N/A
puhuang	HBIN031753	Kaempferol	ADORA1	#N/A	#N/A
puhuang	HBIN031753	Kaempferol	ACHE	#N/A	#N/A
puhuang	HBIN031753	Kaempferol	HSD17B2	#N/A	#N/A
puhuang	HBIN031753	Kaempferol	HSD17B1	#N/A	#N/A
puhuang	HBIN032754	Lauric Acid	CACNA1A	#N/A	#N/A
puhuang	HBIN032754	Lauric Acid	CACNA1B	#N/A	#N/A
puhuang	HBIN032754	Lauric Acid	CACNA2D2	#N/A	#N/A
puhuang	HBIN032754	Lauric Acid	CACNA2D1	#N/A	#N/A
puhuang	HBIN032754	Lauric Acid	UROS	#N/A	#N/A
puhuang	HBIN032754	Lauric Acid	TYR	#N/A	#N/A
puhuang	HBIN032754	Lauric Acid	TMLHE	#N/A	#N/A
puhuang	HBIN032754	Lauric Acid	OXCT2	#N/A	#N/A
puhuang	HBIN032754	Lauric Acid	OXCT1	#N/A	#N/A
puhuang	HBIN032754	Lauric Acid	ALDH5A1	#N/A	#N/A
puhuang	HBIN032754	Lauric Acid	SUCLG2	#N/A	#N/A
puhuang	HBIN032754	Lauric Acid	SUCLA2	#N/A	#N/A
puhuang	HBIN032754	Lauric Acid	SUCLG1	#N/A	#N/A
puhuang	HBIN032754	Lauric Acid	SUCNR1	#N/A	#N/A
puhuang	HBIN032754	Lauric Acid	SDHC	#N/A	#N/A
puhuang	HBIN032754	Lauric Acid	SDHAF2	#N/A	#N/A
puhuang	HBIN032754	Lauric Acid	SDHB	#N/A	#N/A
puhuang	HBIN032754	Lauric Acid	SDHA	#N/A	#N/A
puhuang	HBIN032754	Lauric Acid	SDHD	#N/A	#N/A
puhuang	HBIN032754	Lauric Acid	SLC13A5	#N/A	#N/A
puhuang	HBIN032754	Lauric Acid	SLC13A4	#N/A	#N/A
puhuang	HBIN032754	Lauric Acid	SLC13A3	#N/A	#N/A
puhuang	HBIN032754	Lauric Acid	SLC13A2	#N/A	#N/A
puhuang	HBIN032754	Lauric Acid	SLC13A1	#N/A	#N/A
puhuang	HBIN032754	Lauric Acid	SCN4B	#N/A	#N/A
puhuang	HBIN032754	Lauric Acid	SCN3B	#N/A	#N/A
puhuang	HBIN032754	Lauric Acid	SCN2B	#N/A	#N/A
puhuang	HBIN032754	Lauric Acid	SCN1B	#N/A	#N/A
puhuang	HBIN032754	Lauric Acid	SCN9A	#N/A	#N/A
puhuang	HBIN032754	Lauric Acid	SCN8A	#N/A	#N/A
puhuang	HBIN032754	Lauric Acid	SCN7A	#N/A	#N/A
puhuang	HBIN032754	Lauric Acid	SCN4A	#N/A	#N/A
puhuang	HBIN032754	Lauric Acid	SCN3A	#N/A	#N/A
puhuang	HBIN032754	Lauric Acid	SCN2A	#N/A	#N/A
puhuang	HBIN032754	Lauric Acid	SCN11A	#N/A	#N/A
puhuang	HBIN032754	Lauric Acid	SCN10A	#N/A	#N/A
puhuang	HBIN032754	Lauric Acid	SCN1A	#N/A	#N/A
puhuang	HBIN032754	Lauric Acid	SLIT2	#N/A	#N/A
puhuang	HBIN032754	Lauric Acid	ACADSB	#N/A	#N/A
puhuang	HBIN032754	Lauric Acid	SALL1	#N/A	#N/A
puhuang	HBIN032754	Lauric Acid	P4HB	#N/A	#N/A
puhuang	HBIN032754	Lauric Acid	PMCH	#N/A	#N/A
puhuang	HBIN032754	Lauric Acid	P4HA2	#N/A	#N/A
puhuang	HBIN032754	Lauric Acid	P4HA1	#N/A	#N/A
puhuang	HBIN032754	Lauric Acid	P3H3	#N/A	#N/A
puhuang	HBIN032754	Lauric Acid	P3H2	#N/A	#N/A
puhuang	HBIN032754	Lauric Acid	P3H1	#N/A	#N/A
puhuang	HBIN032754	Lauric Acid	GCG	#N/A	#N/A
puhuang	HBIN032754	Lauric Acid	PLOD1	#N/A	#N/A
puhuang	HBIN032754	Lauric Acid	PLG	#N/A	#N/A
puhuang	HBIN032754	Lauric Acid	GPR68	#N/A	#N/A
puhuang	HBIN032754	Lauric Acid	PLOD3	#N/A	#N/A
puhuang	HBIN032754	Lauric Acid	SLC25A10	#N/A	#N/A
puhuang	HBIN032754	Lauric Acid	LY96	#N/A	#N/A
puhuang	HBIN032754	Lauric Acid	CES1	#N/A	#N/A
puhuang	HBIN032754	Lauric Acid	DCT	#N/A	#N/A
puhuang	HBIN032754	Lauric Acid	HIF1AN	#N/A	#N/A
puhuang	HBIN032754	Lauric Acid	MTRNR2L2	#N/A	#N/A
puhuang	HBIN032754	Lauric Acid	HDAC9	#N/A	#N/A
puhuang	HBIN032754	Lauric Acid	HDAC2	#N/A	#N/A
puhuang	HBIN032754	Lauric Acid	SLC7A1	#N/A	#N/A
puhuang	HBIN032754	Lauric Acid	GRIN3B	#N/A	#N/A
puhuang	HBIN032754	Lauric Acid	GRIN3A	#N/A	#N/A
puhuang	HBIN032754	Lauric Acid	GRIN2D	#N/A	#N/A
puhuang	HBIN032754	Lauric Acid	GRIN2C	#N/A	#N/A
puhuang	HBIN032754	Lauric Acid	GRIN2B	#N/A	#N/A
puhuang	HBIN032754	Lauric Acid	GRIN2A	#N/A	#N/A
puhuang	HBIN032754	Lauric Acid	GRIN1	#N/A	#N/A
puhuang	HBIN032754	Lauric Acid	FABP6	#N/A	#N/A
puhuang	HBIN032754	Lauric Acid	BBOX1	#N/A	#N/A
puhuang	HBIN032754	Lauric Acid	FFAR1	#N/A	#N/A
puhuang	HBIN032754	Lauric Acid	FECH	#N/A	#N/A
puhuang	HBIN032754	Lauric Acid	FASN	#N/A	#N/A
puhuang	HBIN032754	Lauric Acid	SLC1A3	#N/A	#N/A
puhuang	HBIN032754	Lauric Acid	ESRRG	#N/A	#N/A
puhuang	HBIN032754	Lauric Acid	HSD17B11	#N/A	#N/A
puhuang	HBIN032754	Lauric Acid	TOP1	#N/A	#N/A
puhuang	HBIN032754	Lauric Acid	ACOT7	#N/A	#N/A
puhuang	HBIN032754	Lauric Acid	CYP4A11	#N/A	#N/A
puhuang	HBIN032754	Lauric Acid	COX8A	#N/A	#N/A
puhuang	HBIN032754	Lauric Acid	COX7C	#N/A	#N/A
puhuang	HBIN032754	Lauric Acid	COX7B	#N/A	#N/A
puhuang	HBIN032754	Lauric Acid	COX7A1	#N/A	#N/A
puhuang	HBIN032754	Lauric Acid	COX6C	#N/A	#N/A
puhuang	HBIN032754	Lauric Acid	COX6B1	#N/A	#N/A
puhuang	HBIN032754	Lauric Acid	COX6A2	#N/A	#N/A
puhuang	HBIN032754	Lauric Acid	COX5B	#N/A	#N/A
puhuang	HBIN032754	Lauric Acid	COX5A	#N/A	#N/A
puhuang	HBIN032754	Lauric Acid	COX4I1	#N/A	#N/A
puhuang	HBIN032754	Lauric Acid	CCK	#N/A	#N/A
puhuang	HBIN032754	Lauric Acid	SLC7A4	#N/A	#N/A
puhuang	HBIN032754	Lauric Acid	SLC7A3	#N/A	#N/A
puhuang	HBIN032754	Lauric Acid	SLC7A2	#N/A	#N/A
puhuang	HBIN032754	Lauric Acid	CRTAP	#N/A	#N/A
puhuang	HBIN032754	Lauric Acid	NR1H4	#N/A	#N/A
puhuang	HBIN032754	Lauric Acid	JMJD6	#N/A	#N/A
puhuang	HBIN032754	Lauric Acid	ASPH	#N/A	#N/A
puhuang	HBIN032754	Lauric Acid	AKR1D1	#N/A	#N/A
puhuang	HBIN032754	Lauric Acid	AKR1C3	#N/A	#N/A
puhuang	HBIN032754	Lauric Acid	AKR1C2	#N/A	#N/A
puhuang	HBIN032754	Lauric Acid	ADORA1	#N/A	#N/A
puhuang	HBIN032754	Lauric Acid	ACO2	#N/A	#N/A
puhuang	HBIN032754	Lauric Acid	TYRP1	#N/A	#N/A
puhuang	HBIN032754	Lauric Acid	ABAT	#N/A	#N/A
puhuang	HBIN032754	Lauric Acid	SRD5A2	#N/A	#N/A
puhuang	HBIN032754	Lauric Acid	OGDH	#N/A	#N/A
puhuang	HBIN032754	Lauric Acid	HSD17B6	#N/A	#N/A
puhuang	HBIN035492	3-(3-Hydroxyphenyl)-2-Oxopropanoic?Acid	YARS2	#N/A	#N/A
puhuang	HBIN035492	3-(3-Hydroxyphenyl)-2-Oxopropanoic?Acid	TAT	#N/A	#N/A
puhuang	HBIN035492	3-(3-Hydroxyphenyl)-2-Oxopropanoic?Acid	TH	#N/A	#N/A
puhuang	HBIN035492	3-(3-Hydroxyphenyl)-2-Oxopropanoic?Acid	PAH	#N/A	#N/A
puhuang	HBIN035492	3-(3-Hydroxyphenyl)-2-Oxopropanoic?Acid	DRD2	#N/A	#N/A
puhuang	HBIN035492	3-(3-Hydroxyphenyl)-2-Oxopropanoic?Acid	DRD5	#N/A	#N/A
puhuang	HBIN035492	3-(3-Hydroxyphenyl)-2-Oxopropanoic?Acid	DRD1	#N/A	#N/A
puhuang	HBIN035492	3-(3-Hydroxyphenyl)-2-Oxopropanoic?Acid	DRD4	#N/A	#N/A
puhuang	HBIN035492	3-(3-Hydroxyphenyl)-2-Oxopropanoic?Acid	DRD3	#N/A	#N/A
puhuang	HBIN035492	3-(3-Hydroxyphenyl)-2-Oxopropanoic?Acid	ADRB3	#N/A	#N/A
puhuang	HBIN035492	3-(3-Hydroxyphenyl)-2-Oxopropanoic?Acid	DDC	#N/A	#N/A
puhuang	HBIN035492	3-(3-Hydroxyphenyl)-2-Oxopropanoic?Acid	ADRA2C	#N/A	#N/A
puhuang	HBIN035492	3-(3-Hydroxyphenyl)-2-Oxopropanoic?Acid	ADRA2B	#N/A	#N/A
puhuang	HBIN035492	3-(3-Hydroxyphenyl)-2-Oxopropanoic?Acid	ADRA2A	#N/A	#N/A
puhuang	HBIN035492	3-(3-Hydroxyphenyl)-2-Oxopropanoic?Acid	ADRA1D	#N/A	#N/A
puhuang	HBIN035492	3-(3-Hydroxyphenyl)-2-Oxopropanoic?Acid	ADRA1B	#N/A	#N/A
puhuang	HBIN035492	3-(3-Hydroxyphenyl)-2-Oxopropanoic?Acid	ADRA1A	#N/A	#N/A
puhuang	HBIN036366	Naringenin	SOAT2	#N/A	#N/A
puhuang	HBIN036366	Naringenin	SOAT1	#N/A	#N/A
puhuang	HBIN036366	Naringenin	SCD	#N/A	#N/A
puhuang	HBIN036366	Naringenin	RAPGEF1	#N/A	#N/A
puhuang	HBIN036366	Naringenin	PAWR	#N/A	#N/A
puhuang	HBIN036366	Naringenin	ABCC1	#N/A	#N/A
puhuang	HBIN036366	Naringenin	DRD2	#N/A	#N/A
puhuang	HBIN036366	Naringenin	CBR1	#N/A	#N/A
puhuang	HBIN036366	Naringenin	CA7	#N/A	#N/A
puhuang	HBIN036366	Naringenin	CA4	#N/A	#N/A
puhuang	HBIN036366	Naringenin	CA12	#N/A	#N/A
puhuang	HBIN036366	Naringenin	CNR2	#N/A	#N/A
puhuang	HBIN036366	Naringenin	CYP19A1	#N/A	#N/A
puhuang	HBIN036366	Naringenin	HSD17B1	#N/A	#N/A
puhuang	HBIN038995	4-Hydroxycinnamic?Acid	TPMT	#N/A	#N/A
puhuang	HBIN038995	4-Hydroxycinnamic?Acid	PTGR1	#N/A	#N/A
puhuang	HBIN038995	4-Hydroxycinnamic?Acid	OCLN	#N/A	#N/A
puhuang	HBIN038995	4-Hydroxycinnamic?Acid	LGALS9	#N/A	#N/A
puhuang	HBIN038995	4-Hydroxycinnamic?Acid	EOMES	#N/A	#N/A
puhuang	HBIN038995	4-Hydroxycinnamic?Acid	DNAJA3	#N/A	#N/A
puhuang	HBIN038995	4-Hydroxycinnamic?Acid	ADAM8	#N/A	#N/A
puhuang	HBIN038995	4-Hydroxycinnamic?Acid	CA9	#N/A	#N/A
puhuang	HBIN038995	4-Hydroxycinnamic?Acid	CA7	#N/A	#N/A
puhuang	HBIN038995	4-Hydroxycinnamic?Acid	CA6	#N/A	#N/A
puhuang	HBIN038995	4-Hydroxycinnamic?Acid	CA5B	#N/A	#N/A
puhuang	HBIN038995	4-Hydroxycinnamic?Acid	CA5A	#N/A	#N/A
puhuang	HBIN038995	4-Hydroxycinnamic?Acid	CA4	#N/A	#N/A
puhuang	HBIN038995	4-Hydroxycinnamic?Acid	CA3	#N/A	#N/A
puhuang	HBIN038995	4-Hydroxycinnamic?Acid	CA2	#N/A	#N/A
puhuang	HBIN038995	4-Hydroxycinnamic?Acid	CA14	#N/A	#N/A
puhuang	HBIN038995	4-Hydroxycinnamic?Acid	CA12	#N/A	#N/A
puhuang	HBIN038995	4-Hydroxycinnamic?Acid	CA1	#N/A	#N/A
puhuang	HBIN038995	4-Hydroxycinnamic?Acid	AKR1B1	#N/A	#N/A
puhuang	HBIN039671	4-Hydroxycinnamic?Acid	ALDH5A1	#N/A	#N/A
puhuang	HBIN039671	4-Hydroxycinnamic?Acid	PTGS1	#N/A	#N/A
puhuang	HBIN039671	4-Hydroxycinnamic?Acid	AKR1C1	#N/A	#N/A
puhuang	HBIN040908	Pyruvic Acid	NR5A1	#N/A	#N/A
puhuang	HBIN040908	Pyruvic Acid	CA9	#N/A	#N/A
puhuang	HBIN040908	Pyruvic Acid	CA7	#N/A	#N/A
puhuang	HBIN040908	Pyruvic Acid	CA6	#N/A	#N/A
puhuang	HBIN040908	Pyruvic Acid	CA4	#N/A	#N/A
puhuang	HBIN040908	Pyruvic Acid	CA2	#N/A	#N/A
puhuang	HBIN040908	Pyruvic Acid	CA14	#N/A	#N/A
puhuang	HBIN040908	Pyruvic Acid	CA12	#N/A	#N/A
puhuang	HBIN040908	Pyruvic Acid	CA1	#N/A	#N/A
puhuang	HBIN040908	Pyruvic Acid	AHCY	#N/A	#N/A
puhuang	HBIN041351	Pyruvic Acid	SLC19A2	#N/A	#N/A
puhuang	HBIN041351	Pyruvic Acid	TPK1	#N/A	#N/A
puhuang	HBIN041351	Pyruvic Acid	ALDH5A1	#N/A	#N/A
puhuang	HBIN041351	Pyruvic Acid	AGXT	#N/A	#N/A
puhuang	HBIN041351	Pyruvic Acid	PKLR	#N/A	#N/A
puhuang	HBIN041351	Pyruvic Acid	PDHB	#N/A	#N/A
puhuang	HBIN041351	Pyruvic Acid	PDHA1	#N/A	#N/A
puhuang	HBIN041351	Pyruvic Acid	PC	#N/A	#N/A
puhuang	HBIN041351	Pyruvic Acid	DDX6	#N/A	#N/A
puhuang	HBIN041351	Pyruvic Acid	PCK2	#N/A	#N/A
puhuang	HBIN041351	Pyruvic Acid	ME2	#N/A	#N/A
puhuang	HBIN041351	Pyruvic Acid	SLC16A2	#N/A	#N/A
puhuang	HBIN041351	Pyruvic Acid	SLC16A6	#N/A	#N/A
puhuang	HBIN041351	Pyruvic Acid	SLC16A5	#N/A	#N/A
puhuang	HBIN041351	Pyruvic Acid	SLC16A4	#N/A	#N/A
puhuang	HBIN041351	Pyruvic Acid	SLC16A3	#N/A	#N/A
puhuang	HBIN041351	Pyruvic Acid	SLC16A8	#N/A	#N/A
puhuang	HBIN041351	Pyruvic Acid	SLC16A7	#N/A	#N/A
puhuang	HBIN041351	Pyruvic Acid	SLC16A10	#N/A	#N/A
puhuang	HBIN041351	Pyruvic Acid	SLC16A1	#N/A	#N/A
puhuang	HBIN041351	Pyruvic Acid	LDHC	#N/A	#N/A
puhuang	HBIN041351	Pyruvic Acid	LDHB	#N/A	#N/A
puhuang	HBIN041351	Pyruvic Acid	LDHA	#N/A	#N/A
puhuang	HBIN041351	Pyruvic Acid	HAO1	#N/A	#N/A
puhuang	HBIN041351	Pyruvic Acid	SLC1A3	#N/A	#N/A
puhuang	HBIN041351	Pyruvic Acid	AGXT2	#N/A	#N/A
puhuang	HBIN041351	Pyruvic Acid	ABAT	#N/A	#N/A
puhuang	HBIN041351	Pyruvic Acid	MPST	#N/A	#N/A
puhuang	HBIN041495	Quercetin	XDH	#N/A	#N/A
puhuang	HBIN041495	Quercetin	AVPR2	#N/A	#N/A
puhuang	HBIN041495	Quercetin	UGT3A1	#N/A	#N/A
puhuang	HBIN041495	Quercetin	SYK	#N/A	#N/A
puhuang	HBIN041495	Quercetin	AXL	#N/A	#N/A
puhuang	HBIN041495	Quercetin	HCK	#N/A	#N/A
puhuang	HBIN041495	Quercetin	SLC2A2	#N/A	#N/A
puhuang	HBIN041495	Quercetin	PLK1	#N/A	#N/A
puhuang	HBIN041495	Quercetin	PIM1	#N/A	#N/A
puhuang	HBIN041495	Quercetin	NEK6	#N/A	#N/A
puhuang	HBIN041495	Quercetin	NEK2	#N/A	#N/A
puhuang	HBIN041495	Quercetin	PKN1	#N/A	#N/A
puhuang	HBIN041495	Quercetin	STK17B	#N/A	#N/A
puhuang	HBIN041495	Quercetin	FLT3	#N/A	#N/A
puhuang	HBIN041495	Quercetin	SRC	#N/A	#N/A
puhuang	HBIN041495	Quercetin	ALOX15	#N/A	#N/A
puhuang	HBIN041495	Quercetin	ALOX12	#N/A	#N/A
puhuang	HBIN041495	Quercetin	PIK3CG	#N/A	#N/A
puhuang	HBIN041495	Quercetin	PIK3R1	#N/A	#N/A
puhuang	HBIN041495	Quercetin	NUAK1	#N/A	#N/A
puhuang	HBIN041495	Quercetin	MYLK	#N/A	#N/A
puhuang	HBIN041495	Quercetin	ABCC1	#N/A	#N/A
puhuang	HBIN041495	Quercetin	KDM4E	#N/A	#N/A
puhuang	HBIN041495	Quercetin	GLO1	#N/A	#N/A
puhuang	HBIN041495	Quercetin	IGF1R	#N/A	#N/A
puhuang	HBIN041495	Quercetin	INSR	#N/A	#N/A
puhuang	HBIN041495	Quercetin	MCL1	#N/A	#N/A
puhuang	HBIN041495	Quercetin	MET	#N/A	#N/A
puhuang	HBIN041495	Quercetin	GPR35	#N/A	#N/A
puhuang	HBIN041495	Quercetin	PYGL	#N/A	#N/A
puhuang	HBIN041495	Quercetin	PTK2	#N/A	#N/A
puhuang	HBIN041495	Quercetin	TOP2A	#N/A	#N/A
puhuang	HBIN041495	Quercetin	APEX1	#N/A	#N/A
puhuang	HBIN041495	Quercetin	DAPK1	#N/A	#N/A
puhuang	HBIN041495	Quercetin	DRD4	#N/A	#N/A
puhuang	HBIN041495	Quercetin	CDK1	#N/A	#N/A
puhuang	HBIN041495	Quercetin	CXCR1	#N/A	#N/A
puhuang	HBIN041495	Quercetin	MMP13	#N/A	#N/A
puhuang	HBIN041495	Quercetin	CSNK2A1	#N/A	#N/A
puhuang	HBIN041495	Quercetin	CA9	#N/A	#N/A
puhuang	HBIN041495	Quercetin	CA7	#N/A	#N/A
puhuang	HBIN041495	Quercetin	CA6	#N/A	#N/A
puhuang	HBIN041495	Quercetin	CA5A	#N/A	#N/A
puhuang	HBIN041495	Quercetin	CA4	#N/A	#N/A
puhuang	HBIN041495	Quercetin	CA3	#N/A	#N/A
puhuang	HBIN041495	Quercetin	CA2	#N/A	#N/A
puhuang	HBIN041495	Quercetin	CA14	#N/A	#N/A
puhuang	HBIN041495	Quercetin	CA13	#N/A	#N/A
puhuang	HBIN041495	Quercetin	CA12	#N/A	#N/A
puhuang	HBIN041495	Quercetin	CA1	#N/A	#N/A
puhuang	HBIN041495	Quercetin	CAMK2B	#N/A	#N/A
puhuang	HBIN041495	Quercetin	BACE1	#N/A	#N/A
puhuang	HBIN041495	Quercetin	AURKB	#N/A	#N/A
puhuang	HBIN041495	Quercetin	ATP5F1B	#N/A	#N/A
puhuang	HBIN041495	Quercetin	CYP19A1	#N/A	#N/A
puhuang	HBIN041495	Quercetin	MAOA	#N/A	#N/A
puhuang	HBIN041495	Quercetin	ALK	#N/A	#N/A
puhuang	HBIN041495	Quercetin	AKR1C4	#N/A	#N/A
puhuang	HBIN041495	Quercetin	AKR1C3	#N/A	#N/A
puhuang	HBIN041495	Quercetin	AKR1C2	#N/A	#N/A
puhuang	HBIN041495	Quercetin	AKR1C1	#N/A	#N/A
puhuang	HBIN041495	Quercetin	AKR1B1	#N/A	#N/A
puhuang	HBIN041495	Quercetin	AKR1A1	#N/A	#N/A
puhuang	HBIN041495	Quercetin	ADORA2A	#N/A	#N/A
puhuang	HBIN041495	Quercetin	ADORA1	#N/A	#N/A
puhuang	HBIN041495	Quercetin	ACHE	#N/A	#N/A
puhuang	HBIN041495	Quercetin	HIBCH	#N/A	#N/A
puhuang	HBIN041495	Quercetin	HSD17B2	#N/A	#N/A
puhuang	HBIN042674	Ruvoside	PNP	#N/A	#N/A
puhuang	HBIN042674	Ruvoside	PHKG2	#N/A	#N/A
puhuang	HBIN042674	Ruvoside	CHRNA7	#N/A	#N/A
puhuang	HBIN042674	Ruvoside	ESRRG	#N/A	#N/A
puhuang	HBIN042674	Ruvoside	PDE4B	#N/A	#N/A
puhuang	HBIN042674	Ruvoside	APLP1	#N/A	#N/A
puhuang	HBIN042674	Ruvoside	ADRA2C	#N/A	#N/A
puhuang	HBIN042674	Ruvoside	ADRA2B	#N/A	#N/A
puhuang	HBIN042674	Ruvoside	ADRA2A	#N/A	#N/A
puhuang	HBIN042674	Ruvoside	ADRA1D	#N/A	#N/A
puhuang	HBIN042674	Ruvoside	ADRA1B	#N/A	#N/A
puhuang	HBIN042674	Ruvoside	ADRA1A	#N/A	#N/A
puhuang	HBIN042674	Ruvoside	ADORA2A	#N/A	#N/A
puhuang	HBIN042674	Ruvoside	ADORA1	#N/A	#N/A
puhuang	HBIN044167	16R-Sitsirikine	SLC18A2	#N/A	#N/A
puhuang	HBIN044167	16R-Sitsirikine	CHRM5	#N/A	#N/A
puhuang	HBIN044167	16R-Sitsirikine	CHRM4	#N/A	#N/A
puhuang	HBIN044167	16R-Sitsirikine	CHRM3	#N/A	#N/A
puhuang	HBIN044167	16R-Sitsirikine	CHRM2	#N/A	#N/A
puhuang	HBIN044167	16R-Sitsirikine	CHRM1	#N/A	#N/A
puhuang	HBIN044167	16R-Sitsirikine	DRD2	#N/A	#N/A
puhuang	HBIN044167	16R-Sitsirikine	DRD3	#N/A	#N/A
puhuang	HBIN044167	16R-Sitsirikine	SLC18A1	#N/A	#N/A
puhuang	HBIN044167	16R-Sitsirikine	KCNJ15	#N/A	#N/A
puhuang	HBIN044167	16R-Sitsirikine	KCNJ14	#N/A	#N/A
puhuang	HBIN044167	16R-Sitsirikine	KCNJ12	#N/A	#N/A
puhuang	HBIN044167	16R-Sitsirikine	KCNJ10	#N/A	#N/A
puhuang	HBIN044167	16R-Sitsirikine	KCNJ1	#N/A	#N/A
puhuang	HBIN044167	16R-Sitsirikine	ADRA2C	#N/A	#N/A
puhuang	HBIN044167	16R-Sitsirikine	ADRA2B	#N/A	#N/A
puhuang	HBIN044167	16R-Sitsirikine	ADRA2A	#N/A	#N/A
puhuang	HBIN044167	16R-Sitsirikine	HTR2B	#N/A	#N/A
puhuang	HBIN044167	16R-Sitsirikine	HTR1D	#N/A	#N/A
puhuang	HBIN044167	16R-Sitsirikine	HTR1B	#N/A	#N/A
puhuang	HBIN044167	16R-Sitsirikine	HTR1A	#N/A	#N/A
puhuang	HBIN045062	Succinic Acid	UROS	#N/A	#N/A
puhuang	HBIN045062	Succinic Acid	TYR	#N/A	#N/A
puhuang	HBIN045062	Succinic Acid	TMLHE	#N/A	#N/A
puhuang	HBIN045062	Succinic Acid	OXCT2	#N/A	#N/A
puhuang	HBIN045062	Succinic Acid	OXCT1	#N/A	#N/A
puhuang	HBIN045062	Succinic Acid	ALDH5A1	#N/A	#N/A
puhuang	HBIN045062	Succinic Acid	SUCLG2	#N/A	#N/A
puhuang	HBIN045062	Succinic Acid	SUCLA2	#N/A	#N/A
puhuang	HBIN045062	Succinic Acid	SUCLG1	#N/A	#N/A
puhuang	HBIN045062	Succinic Acid	SUCNR1	#N/A	#N/A
puhuang	HBIN045062	Succinic Acid	SDHC	#N/A	#N/A
puhuang	HBIN045062	Succinic Acid	SDHAF2	#N/A	#N/A
puhuang	HBIN045062	Succinic Acid	SDHB	#N/A	#N/A
puhuang	HBIN045062	Succinic Acid	SDHA	#N/A	#N/A
puhuang	HBIN045062	Succinic Acid	SDHD	#N/A	#N/A
puhuang	HBIN045062	Succinic Acid	SLC52A2	#N/A	#N/A
puhuang	HBIN045062	Succinic Acid	SLC13A5	#N/A	#N/A
puhuang	HBIN045062	Succinic Acid	SLC13A4	#N/A	#N/A
puhuang	HBIN045062	Succinic Acid	SLC13A3	#N/A	#N/A
puhuang	HBIN045062	Succinic Acid	SLC13A2	#N/A	#N/A
puhuang	HBIN045062	Succinic Acid	SLC13A1	#N/A	#N/A
puhuang	HBIN045062	Succinic Acid	SCN4B	#N/A	#N/A
puhuang	HBIN045062	Succinic Acid	SCN3B	#N/A	#N/A
puhuang	HBIN045062	Succinic Acid	SCN2B	#N/A	#N/A
puhuang	HBIN045062	Succinic Acid	SCN1B	#N/A	#N/A
puhuang	HBIN045062	Succinic Acid	SCN9A	#N/A	#N/A
puhuang	HBIN045062	Succinic Acid	SCN8A	#N/A	#N/A
puhuang	HBIN045062	Succinic Acid	SCN7A	#N/A	#N/A
puhuang	HBIN045062	Succinic Acid	SCN4A	#N/A	#N/A
puhuang	HBIN045062	Succinic Acid	SCN3A	#N/A	#N/A
puhuang	HBIN045062	Succinic Acid	SCN2A	#N/A	#N/A
puhuang	HBIN045062	Succinic Acid	SCN11A	#N/A	#N/A
puhuang	HBIN045062	Succinic Acid	SCN10A	#N/A	#N/A
puhuang	HBIN045062	Succinic Acid	SCN1A	#N/A	#N/A
puhuang	HBIN045062	Succinic Acid	SLIT2	#N/A	#N/A
puhuang	HBIN045062	Succinic Acid	SDR9C7	#N/A	#N/A
puhuang	HBIN045062	Succinic Acid	ACADSB	#N/A	#N/A
puhuang	HBIN045062	Succinic Acid	SALL1	#N/A	#N/A
puhuang	HBIN045062	Succinic Acid	RNASE1	#N/A	#N/A
puhuang	HBIN045062	Succinic Acid	RDH5	#N/A	#N/A
puhuang	HBIN045062	Succinic Acid	RDH16	#N/A	#N/A
puhuang	HBIN045062	Succinic Acid	P4HB	#N/A	#N/A
puhuang	HBIN045062	Succinic Acid	P4HA2	#N/A	#N/A
puhuang	HBIN045062	Succinic Acid	P4HA1	#N/A	#N/A
puhuang	HBIN045062	Succinic Acid	P3H3	#N/A	#N/A
puhuang	HBIN045062	Succinic Acid	P3H2	#N/A	#N/A
puhuang	HBIN045062	Succinic Acid	P3H1	#N/A	#N/A
puhuang	HBIN045062	Succinic Acid	PLOD2	#N/A	#N/A
puhuang	HBIN045062	Succinic Acid	PLOD1	#N/A	#N/A
puhuang	HBIN045062	Succinic Acid	ACY3	#N/A	#N/A
puhuang	HBIN045062	Succinic Acid	PAICS	#N/A	#N/A
puhuang	HBIN045062	Succinic Acid	PLOD3	#N/A	#N/A
puhuang	HBIN045062	Succinic Acid	SLC25A10	#N/A	#N/A
puhuang	HBIN045062	Succinic Acid	LYZ	#N/A	#N/A
puhuang	HBIN045062	Succinic Acid	DCT	#N/A	#N/A
puhuang	HBIN045062	Succinic Acid	ASRGL1	#N/A	#N/A
puhuang	HBIN045062	Succinic Acid	HIF1AN	#N/A	#N/A
puhuang	HBIN045062	Succinic Acid	HDAC9	#N/A	#N/A
puhuang	HBIN045062	Succinic Acid	HDAC2	#N/A	#N/A
puhuang	HBIN045062	Succinic Acid	BBOX1	#N/A	#N/A
puhuang	HBIN045062	Succinic Acid	FH	#N/A	#N/A
puhuang	HBIN045062	Succinic Acid	SLC1A1	#N/A	#N/A
puhuang	HBIN045062	Succinic Acid	SLC1A3	#N/A	#N/A
puhuang	HBIN045062	Succinic Acid	HSD17B11	#N/A	#N/A
puhuang	HBIN045062	Succinic Acid	EGLN1	#N/A	#N/A
puhuang	HBIN045062	Succinic Acid	ALAD	#N/A	#N/A
puhuang	HBIN045062	Succinic Acid	DHRS9	#N/A	#N/A
puhuang	HBIN045062	Succinic Acid	CRTAP	#N/A	#N/A
puhuang	HBIN045062	Succinic Acid	SLC25A13	#N/A	#N/A
puhuang	HBIN045062	Succinic Acid	SLC25A12	#N/A	#N/A
puhuang	HBIN045062	Succinic Acid	JMJD6	#N/A	#N/A
puhuang	HBIN045062	Succinic Acid	ASPH	#N/A	#N/A
puhuang	HBIN045062	Succinic Acid	ASPA	#N/A	#N/A
puhuang	HBIN045062	Succinic Acid	DARS2	#N/A	#N/A
puhuang	HBIN045062	Succinic Acid	GOT2	#N/A	#N/A
puhuang	HBIN045062	Succinic Acid	GOT1	#N/A	#N/A
puhuang	HBIN045062	Succinic Acid	ASNS	#N/A	#N/A
puhuang	HBIN045062	Succinic Acid	ASS1	#N/A	#N/A
puhuang	HBIN045062	Succinic Acid	ACY1	#N/A	#N/A
puhuang	HBIN045062	Succinic Acid	AKR1D1	#N/A	#N/A
puhuang	HBIN045062	Succinic Acid	AKR1C3	#N/A	#N/A
puhuang	HBIN045062	Succinic Acid	ACO2	#N/A	#N/A
puhuang	HBIN045062	Succinic Acid	TYRP1	#N/A	#N/A
puhuang	HBIN045062	Succinic Acid	ABAT	#N/A	#N/A
puhuang	HBIN045062	Succinic Acid	SRD5A2	#N/A	#N/A
puhuang	HBIN045062	Succinic Acid	OGDH	#N/A	#N/A
puhuang	HBIN045062	Succinic Acid	HSD17B6	#N/A	#N/A
puhuang	HBIN045250	1,2-Dimethoxybenzene	CA9	#N/A	#N/A
puhuang	HBIN045250	1,2-Dimethoxybenzene	CA7	#N/A	#N/A
puhuang	HBIN045250	1,2-Dimethoxybenzene	CA2	#N/A	#N/A
puhuang	HBIN045250	1,2-Dimethoxybenzene	CA14	#N/A	#N/A
puhuang	HBIN045250	1,2-Dimethoxybenzene	CA12	#N/A	#N/A
puhuang	HBIN045250	1,2-Dimethoxybenzene	PDE4D	#N/A	#N/A
puhuang	HBIN045250	1,2-Dimethoxybenzene	PDE4B	#N/A	#N/A
puhuang	HBIN045250	1,2-Dimethoxybenzene	PDE10A	#N/A	#N/A
puhuang	HBIN045292	SYRINGIC ACID	DHFR	#N/A	#N/A
puhuang	HBIN045292	SYRINGIC ACID	CCL16	#N/A	#N/A
puhuang	HBIN045292	SYRINGIC ACID	CA9	#N/A	#N/A
puhuang	HBIN045292	SYRINGIC ACID	CA7	#N/A	#N/A
puhuang	HBIN045292	SYRINGIC ACID	CA6	#N/A	#N/A
puhuang	HBIN045292	SYRINGIC ACID	CA5A	#N/A	#N/A
puhuang	HBIN045292	SYRINGIC ACID	CA3	#N/A	#N/A
puhuang	HBIN045292	SYRINGIC ACID	CA2	#N/A	#N/A
puhuang	HBIN045292	SYRINGIC ACID	CA14	#N/A	#N/A
puhuang	HBIN045292	SYRINGIC ACID	CA12	#N/A	#N/A
puhuang	HBIN045292	SYRINGIC ACID	CA1	#N/A	#N/A
puhuang	HBIN047435	Tyramine	YARS2	#N/A	#N/A
puhuang	HBIN047435	Tyramine	TAT	#N/A	#N/A
puhuang	HBIN047435	Tyramine	TH	#N/A	#N/A
puhuang	HBIN047435	Tyramine	TYR	#N/A	#N/A
puhuang	HBIN047435	Tyramine	TAAR5	#N/A	#N/A
puhuang	HBIN047435	Tyramine	TAAR1	#N/A	#N/A
puhuang	HBIN047435	Tyramine	SLC18A2	#N/A	#N/A
puhuang	HBIN047435	Tyramine	SLC6A2	#N/A	#N/A
puhuang	HBIN047435	Tyramine	SLC6A3	#N/A	#N/A
puhuang	HBIN047435	Tyramine	SCN4A	#N/A	#N/A
puhuang	HBIN047435	Tyramine	SCN2A	#N/A	#N/A
puhuang	HBIN047435	Tyramine	AOC2	#N/A	#N/A
puhuang	HBIN047435	Tyramine	WLS	#N/A	#N/A
puhuang	HBIN047435	Tyramine	PIK3R3	#N/A	#N/A
puhuang	HBIN047435	Tyramine	PIK3R2	#N/A	#N/A
puhuang	HBIN047435	Tyramine	PIK3R1	#N/A	#N/A
puhuang	HBIN047435	Tyramine	PAH	#N/A	#N/A
puhuang	HBIN047435	Tyramine	CHRNB3	#N/A	#N/A
puhuang	HBIN047435	Tyramine	CHRNB2	#N/A	#N/A
puhuang	HBIN047435	Tyramine	CHRNA9	#N/A	#N/A
puhuang	HBIN047435	Tyramine	CHRNA7	#N/A	#N/A
puhuang	HBIN047435	Tyramine	CHRNA6	#N/A	#N/A
puhuang	HBIN047435	Tyramine	CHRNA5	#N/A	#N/A
puhuang	HBIN047435	Tyramine	CHRNA4	#N/A	#N/A
puhuang	HBIN047435	Tyramine	CHRNA2	#N/A	#N/A
puhuang	HBIN047435	Tyramine	CHRNA10	#N/A	#N/A
puhuang	HBIN047435	Tyramine	AOC3	#N/A	#N/A
puhuang	HBIN047435	Tyramine	OPRK1	#N/A	#N/A
puhuang	HBIN047435	Tyramine	GABRQ	#N/A	#N/A
puhuang	HBIN047435	Tyramine	GABRP	#N/A	#N/A
puhuang	HBIN047435	Tyramine	GABRG3	#N/A	#N/A
puhuang	HBIN047435	Tyramine	GABRG2	#N/A	#N/A
puhuang	HBIN047435	Tyramine	GABRG1	#N/A	#N/A
puhuang	HBIN047435	Tyramine	GABRE	#N/A	#N/A
puhuang	HBIN047435	Tyramine	GABRD	#N/A	#N/A
puhuang	HBIN047435	Tyramine	GABRB3	#N/A	#N/A
puhuang	HBIN047435	Tyramine	GABRB2	#N/A	#N/A
puhuang	HBIN047435	Tyramine	GABRA6	#N/A	#N/A
puhuang	HBIN047435	Tyramine	GABRA5	#N/A	#N/A
puhuang	HBIN047435	Tyramine	GABRA4	#N/A	#N/A
puhuang	HBIN047435	Tyramine	GABRA3	#N/A	#N/A
puhuang	HBIN047435	Tyramine	GABRA2	#N/A	#N/A
puhuang	HBIN047435	Tyramine	GABRA1	#N/A	#N/A
puhuang	HBIN047435	Tyramine	DBH	#N/A	#N/A
puhuang	HBIN047435	Tyramine	DRD2	#N/A	#N/A
puhuang	HBIN047435	Tyramine	DRD5	#N/A	#N/A
puhuang	HBIN047435	Tyramine	DRD1	#N/A	#N/A
puhuang	HBIN047435	Tyramine	DRD4	#N/A	#N/A
puhuang	HBIN047435	Tyramine	DRD3	#N/A	#N/A
puhuang	HBIN047435	Tyramine	CARTPT	#N/A	#N/A
puhuang	HBIN047435	Tyramine	SLC18A1	#N/A	#N/A
puhuang	HBIN047435	Tyramine	CHRFAM7A	#N/A	#N/A
puhuang	HBIN047435	Tyramine	CHAT	#N/A	#N/A
puhuang	HBIN047435	Tyramine	ADRB3	#N/A	#N/A
puhuang	HBIN047435	Tyramine	DDC	#N/A	#N/A
puhuang	HBIN047435	Tyramine	CYP19A1	#N/A	#N/A
puhuang	HBIN047435	Tyramine	MAOB	#N/A	#N/A
puhuang	HBIN047435	Tyramine	MAOA	#N/A	#N/A
puhuang	HBIN047435	Tyramine	ADRA2C	#N/A	#N/A
puhuang	HBIN047435	Tyramine	ADRA2B	#N/A	#N/A
puhuang	HBIN047435	Tyramine	ADRA2A	#N/A	#N/A
puhuang	HBIN047435	Tyramine	ADRA1D	#N/A	#N/A
puhuang	HBIN047435	Tyramine	ADRA1B	#N/A	#N/A
puhuang	HBIN047435	Tyramine	ADRA1A	#N/A	#N/A
puhuang	HBIN047435	Tyramine	GPT2	#N/A	#N/A
puhuang	HBIN047435	Tyramine	HTR7	#N/A	#N/A
puhuang	HBIN047435	Tyramine	HTR1A	#N/A	#N/A
puhuang	HBIN047435	Tyramine	ABAT	#N/A	#N/A
puhuang	HBIN047561	Uracil	UCKL1	#N/A	#N/A
puhuang	HBIN047561	Uracil	TYMS	#N/A	#N/A
puhuang	HBIN047561	Uracil	SCN4A	#N/A	#N/A
puhuang	HBIN047561	Uracil	SCN2A	#N/A	#N/A
puhuang	HBIN047561	Uracil	RXRA	#N/A	#N/A
puhuang	HBIN047561	Uracil	GABRQ	#N/A	#N/A
puhuang	HBIN047561	Uracil	GABRP	#N/A	#N/A
puhuang	HBIN047561	Uracil	GABRG3	#N/A	#N/A
puhuang	HBIN047561	Uracil	GABRG2	#N/A	#N/A
puhuang	HBIN047561	Uracil	GABRG1	#N/A	#N/A
puhuang	HBIN047561	Uracil	GABRE	#N/A	#N/A
puhuang	HBIN047561	Uracil	GABRD	#N/A	#N/A
puhuang	HBIN047561	Uracil	GABRB3	#N/A	#N/A
puhuang	HBIN047561	Uracil	GABRB2	#N/A	#N/A
puhuang	HBIN047561	Uracil	GABRA6	#N/A	#N/A
puhuang	HBIN047561	Uracil	GABRA5	#N/A	#N/A
puhuang	HBIN047561	Uracil	GABRA4	#N/A	#N/A
puhuang	HBIN047561	Uracil	GABRA3	#N/A	#N/A
puhuang	HBIN047561	Uracil	GABRA2	#N/A	#N/A
puhuang	HBIN047561	Uracil	GABRA1	#N/A	#N/A
puhuang	HBIN047561	Uracil	DNMT1	#N/A	#N/A
puhuang	HBIN047561	Uracil	DPYD	#N/A	#N/A
puhuang	HBIN047561	Uracil	BCHE	#N/A	#N/A
puhuang	HBIN047561	Uracil	PDE3B	#N/A	#N/A
puhuang	HBIN047561	Uracil	PDE3A	#N/A	#N/A
puhuang	HBIN047561	Uracil	PDE4D	#N/A	#N/A
puhuang	HBIN047561	Uracil	PDE4B	#N/A	#N/A
puhuang	HBIN047561	Uracil	COLQ	#N/A	#N/A
puhuang	HBIN047561	Uracil	UPP2	#N/A	#N/A
puhuang	HBIN047561	Uracil	UPP1	#N/A	#N/A
puhuang	HBIN047561	Uracil	UNG	#N/A	#N/A
puhuang	HBIN047561	Uracil	UPRT	#N/A	#N/A
puhuang	HBIN047561	Uracil	TYMP	#N/A	#N/A
puhuang	HBIN047561	Uracil	MBD4	#N/A	#N/A
puhuang	HBIN047561	Uracil	TDG	#N/A	#N/A
puhuang	HBIN047561	Uracil	DPYS	#N/A	#N/A
puhuang	HBIN047561	Uracil	ACHE	#N/A	#N/A
wulingzhi	HBIN005155	SCHEMBL13629631	TRPV1	#N/A	#N/A
wulingzhi	HBIN005155	SCHEMBL13629631	SLC8A1	#N/A	#N/A
wulingzhi	HBIN005155	SCHEMBL13629631	PTGS1	#N/A	#N/A
wulingzhi	HBIN005155	SCHEMBL13629631	PTGFR	#N/A	#N/A
wulingzhi	HBIN005155	SCHEMBL13629631	PTGER4	#N/A	#N/A
wulingzhi	HBIN005155	SCHEMBL13629631	PTGER3	#N/A	#N/A
wulingzhi	HBIN005155	SCHEMBL13629631	PTGER2	#N/A	#N/A
wulingzhi	HBIN005155	SCHEMBL13629631	PTGER1	#N/A	#N/A
wulingzhi	HBIN005155	SCHEMBL13629631	PTGIR	#N/A	#N/A
wulingzhi	HBIN005155	SCHEMBL13629631	PGR	#N/A	#N/A
wulingzhi	HBIN005155	SCHEMBL13629631	NR3C1	#N/A	#N/A
wulingzhi	HBIN005155	SCHEMBL13629631	ELOVL4	#N/A	#N/A
wulingzhi	HBIN005155	SCHEMBL13629631	F12	#N/A	#N/A
wulingzhi	HBIN005155	SCHEMBL13629631	ANXA1	#N/A	#N/A
wulingzhi	HBIN008021	CID 5322069	TRPV1	#N/A	#N/A
wulingzhi	HBIN008021	CID 5322069	SLC8A1	#N/A	#N/A
wulingzhi	HBIN008021	CID 5322069	PTGS1	#N/A	#N/A
wulingzhi	HBIN008021	CID 5322069	PTGFR	#N/A	#N/A
wulingzhi	HBIN008021	CID 5322069	PTGER4	#N/A	#N/A
wulingzhi	HBIN008021	CID 5322069	PTGER3	#N/A	#N/A
wulingzhi	HBIN008021	CID 5322069	PTGER2	#N/A	#N/A
wulingzhi	HBIN008021	CID 5322069	PTGER1	#N/A	#N/A
wulingzhi	HBIN008021	CID 5322069	PTGIR	#N/A	#N/A
wulingzhi	HBIN008021	CID 5322069	PRLR	#N/A	#N/A
wulingzhi	HBIN008021	CID 5322069	PGR	#N/A	#N/A
wulingzhi	HBIN008021	CID 5322069	NR3C2	#N/A	#N/A
wulingzhi	HBIN008021	CID 5322069	OPRK1	#N/A	#N/A
wulingzhi	HBIN008021	CID 5322069	NR3C1	#N/A	#N/A
wulingzhi	HBIN008021	CID 5322069	ELOVL4	#N/A	#N/A
wulingzhi	HBIN008021	CID 5322069	F12	#N/A	#N/A
wulingzhi	HBIN008021	CID 5322069	ANXA1	#N/A	#N/A
wulingzhi	HBIN008021	CID 5322069	SRD5A1	#N/A	#N/A
wulingzhi	HBIN010328	8-Methoxyluteolin	AKR1B1	#N/A	#N/A
wulingzhi	HBIN015335	Alpha-Agarofuran	PGR	#N/A	#N/A
wulingzhi	HBIN019948	Pyrocatechol	TYR	#N/A	#N/A
wulingzhi	HBIN019948	Pyrocatechol	DHDH	#N/A	#N/A
wulingzhi	HBIN019948	Pyrocatechol	SLC18A2	#N/A	#N/A
wulingzhi	HBIN019948	Pyrocatechol	GCG	#N/A	#N/A
wulingzhi	HBIN019948	Pyrocatechol	PAH	#N/A	#N/A
wulingzhi	HBIN019948	Pyrocatechol	PRDX5	#N/A	#N/A
wulingzhi	HBIN019948	Pyrocatechol	LCN2	#N/A	#N/A
wulingzhi	HBIN019948	Pyrocatechol	LRRC51	#N/A	#N/A
wulingzhi	HBIN019948	Pyrocatechol	LPO	#N/A	#N/A
wulingzhi	HBIN019948	Pyrocatechol	ESRRG	#N/A	#N/A
wulingzhi	HBIN019948	Pyrocatechol	DRD2	#N/A	#N/A
wulingzhi	HBIN019948	Pyrocatechol	DRD5	#N/A	#N/A
wulingzhi	HBIN019948	Pyrocatechol	DRD1	#N/A	#N/A
wulingzhi	HBIN019948	Pyrocatechol	DRD4	#N/A	#N/A
wulingzhi	HBIN019948	Pyrocatechol	DRD3	#N/A	#N/A
wulingzhi	HBIN019948	Pyrocatechol	SLC18A1	#N/A	#N/A
wulingzhi	HBIN019948	Pyrocatechol	CA5B	#N/A	#N/A
wulingzhi	HBIN019948	Pyrocatechol	CA2	#N/A	#N/A
wulingzhi	HBIN019948	Pyrocatechol	CA12	#N/A	#N/A
wulingzhi	HBIN019948	Pyrocatechol	ADRB3	#N/A	#N/A
wulingzhi	HBIN019948	Pyrocatechol	ADRA2C	#N/A	#N/A
wulingzhi	HBIN019948	Pyrocatechol	ADRA2B	#N/A	#N/A
wulingzhi	HBIN019948	Pyrocatechol	ADRA2A	#N/A	#N/A
wulingzhi	HBIN019948	Pyrocatechol	ADRA1D	#N/A	#N/A
wulingzhi	HBIN019948	Pyrocatechol	ADRA1B	#N/A	#N/A
wulingzhi	HBIN019948	Pyrocatechol	ADRA1A	#N/A	#N/A
wulingzhi	HBIN019948	Pyrocatechol	AKR1C4	#N/A	#N/A
wulingzhi	HBIN019948	Pyrocatechol	AKR1C1	#N/A	#N/A
wulingzhi	HBIN029878	Hypoxanthine	ATP1A1	#N/A	#N/A
wulingzhi	HBIN029878	Hypoxanthine	GLRA3	#N/A	#N/A
wulingzhi	HBIN029878	Hypoxanthine	GABRB3	#N/A	#N/A
wulingzhi	HBIN031023	ISOPHORONE	TACR2	#N/A	#N/A
wulingzhi	HBIN031023	ISOPHORONE	PDE6B	#N/A	#N/A
wulingzhi	HBIN031023	ISOPHORONE	PDE6A	#N/A	#N/A
wulingzhi	HBIN031023	ISOPHORONE	RIPK1	#N/A	#N/A
wulingzhi	HBIN031023	ISOPHORONE	RINT1	#N/A	#N/A
wulingzhi	HBIN031023	ISOPHORONE	WNT4	#N/A	#N/A
wulingzhi	HBIN031023	ISOPHORONE	PGR	#N/A	#N/A
wulingzhi	HBIN031023	ISOPHORONE	IDNK	#N/A	#N/A
wulingzhi	HBIN031023	ISOPHORONE	PIK3CD	#N/A	#N/A
wulingzhi	HBIN031023	ISOPHORONE	PIK3CB	#N/A	#N/A
wulingzhi	HBIN031023	ISOPHORONE	PIK3R1	#N/A	#N/A
wulingzhi	HBIN031023	ISOPHORONE	NR3C2	#N/A	#N/A
wulingzhi	HBIN031023	ISOPHORONE	OPRK1	#N/A	#N/A
wulingzhi	HBIN031023	ISOPHORONE	ITPR2	#N/A	#N/A
wulingzhi	HBIN031023	ISOPHORONE	ITPR1	#N/A	#N/A
wulingzhi	HBIN031023	ISOPHORONE	HAP1	#N/A	#N/A
wulingzhi	HBIN031023	ISOPHORONE	HDAC2	#N/A	#N/A
wulingzhi	HBIN031023	ISOPHORONE	PDE9A	#N/A	#N/A
wulingzhi	HBIN031023	ISOPHORONE	PDE8B	#N/A	#N/A
wulingzhi	HBIN031023	ISOPHORONE	PDE8A	#N/A	#N/A
wulingzhi	HBIN031023	ISOPHORONE	PDE7A	#N/A	#N/A
wulingzhi	HBIN031023	ISOPHORONE	NR3C1	#N/A	#N/A
wulingzhi	HBIN031023	ISOPHORONE	PDE11A	#N/A	#N/A
wulingzhi	HBIN031023	ISOPHORONE	PRKDC	#N/A	#N/A
wulingzhi	HBIN031023	ISOPHORONE	POLA2	#N/A	#N/A
wulingzhi	HBIN031023	ISOPHORONE	PDE6C	#N/A	#N/A
wulingzhi	HBIN031023	ISOPHORONE	PDE5A	#N/A	#N/A
wulingzhi	HBIN031023	ISOPHORONE	PDE3B	#N/A	#N/A
wulingzhi	HBIN031023	ISOPHORONE	PDE3A	#N/A	#N/A
wulingzhi	HBIN031023	ISOPHORONE	PDE2A	#N/A	#N/A
wulingzhi	HBIN031023	ISOPHORONE	PDE7B	#N/A	#N/A
wulingzhi	HBIN031023	ISOPHORONE	PDE4D	#N/A	#N/A
wulingzhi	HBIN031023	ISOPHORONE	PDE4C	#N/A	#N/A
wulingzhi	HBIN031023	ISOPHORONE	PDE4B	#N/A	#N/A
wulingzhi	HBIN031023	ISOPHORONE	PDE4A	#N/A	#N/A
wulingzhi	HBIN031023	ISOPHORONE	PDE10A	#N/A	#N/A
wulingzhi	HBIN031023	ISOPHORONE	PDE1C	#N/A	#N/A
wulingzhi	HBIN031023	ISOPHORONE	PDE1B	#N/A	#N/A
wulingzhi	HBIN031023	ISOPHORONE	PDE1A	#N/A	#N/A
wulingzhi	HBIN031023	ISOPHORONE	CYP19A1	#N/A	#N/A
wulingzhi	HBIN031023	ISOPHORONE	ANXA1	#N/A	#N/A
wulingzhi	HBIN031023	ISOPHORONE	AMPD3	#N/A	#N/A
wulingzhi	HBIN031023	ISOPHORONE	ADORA2B	#N/A	#N/A
wulingzhi	HBIN031023	ISOPHORONE	ADORA2A	#N/A	#N/A
wulingzhi	HBIN031023	ISOPHORONE	ADORA1	#N/A	#N/A
wulingzhi	HBIN031023	ISOPHORONE	ADA	#N/A	#N/A
wulingzhi	HBIN031023	ISOPHORONE	PGD	#N/A	#N/A
wulingzhi	HBIN031023	ISOPHORONE	NT5E	#N/A	#N/A
wulingzhi	HBIN031023	ISOPHORONE	SRD5A1	#N/A	#N/A
wulingzhi	HBIN033622	L-Tyrosine	YARS2	#N/A	#N/A
wulingzhi	HBIN033622	L-Tyrosine	TAT	#N/A	#N/A
wulingzhi	HBIN033622	L-Tyrosine	TH	#N/A	#N/A
wulingzhi	HBIN033622	L-Tyrosine	TPH2	#N/A	#N/A
wulingzhi	HBIN033622	L-Tyrosine	TPH1	#N/A	#N/A
wulingzhi	HBIN033622	L-Tyrosine	SLC6A2	#N/A	#N/A
wulingzhi	HBIN033622	L-Tyrosine	PNMT	#N/A	#N/A
wulingzhi	HBIN033622	L-Tyrosine	FARS2	#N/A	#N/A
wulingzhi	HBIN033622	L-Tyrosine	FARSB	#N/A	#N/A
wulingzhi	HBIN033622	L-Tyrosine	FARSA	#N/A	#N/A
wulingzhi	HBIN033622	L-Tyrosine	PAH	#N/A	#N/A
wulingzhi	HBIN033622	L-Tyrosine	SLC7A8	#N/A	#N/A
wulingzhi	HBIN033622	L-Tyrosine	GPR143	#N/A	#N/A
wulingzhi	HBIN033622	L-Tyrosine	GABBR2	#N/A	#N/A
wulingzhi	HBIN033622	L-Tyrosine	DRD2	#N/A	#N/A
wulingzhi	HBIN033622	L-Tyrosine	DRD5	#N/A	#N/A
wulingzhi	HBIN033622	L-Tyrosine	DRD1	#N/A	#N/A
wulingzhi	HBIN033622	L-Tyrosine	DRD4	#N/A	#N/A
wulingzhi	HBIN033622	L-Tyrosine	DRD3	#N/A	#N/A
wulingzhi	HBIN033622	L-Tyrosine	ADRB3	#N/A	#N/A
wulingzhi	HBIN033622	L-Tyrosine	BCO2	#N/A	#N/A
wulingzhi	HBIN033622	L-Tyrosine	DDC	#N/A	#N/A
wulingzhi	HBIN033622	L-Tyrosine	ADRA2C	#N/A	#N/A
wulingzhi	HBIN033622	L-Tyrosine	ADRA2B	#N/A	#N/A
wulingzhi	HBIN033622	L-Tyrosine	ADRA2A	#N/A	#N/A
wulingzhi	HBIN033622	L-Tyrosine	ADRA1D	#N/A	#N/A
wulingzhi	HBIN033622	L-Tyrosine	ADRA1B	#N/A	#N/A
wulingzhi	HBIN033622	L-Tyrosine	ADRA1A	#N/A	#N/A
wulingzhi	HBIN040532	Ponalactone?A	GLRA3	#N/A	#N/A
wulingzhi	HBIN040532	Ponalactone?A	GABRB3	#N/A	#N/A
wulingzhi	HBIN047083	CID 5322070	TRPV1	#N/A	#N/A
wulingzhi	HBIN047083	CID 5322070	SLC8A1	#N/A	#N/A
wulingzhi	HBIN047083	CID 5322070	PTGS1	#N/A	#N/A
wulingzhi	HBIN047083	CID 5322070	PTGFR	#N/A	#N/A
wulingzhi	HBIN047083	CID 5322070	PTGER4	#N/A	#N/A
wulingzhi	HBIN047083	CID 5322070	PTGER3	#N/A	#N/A
wulingzhi	HBIN047083	CID 5322070	PTGER2	#N/A	#N/A
wulingzhi	HBIN047083	CID 5322070	PTGER1	#N/A	#N/A
wulingzhi	HBIN047083	CID 5322070	PTGIR	#N/A	#N/A
wulingzhi	HBIN047083	CID 5322070	PGR	#N/A	#N/A
wulingzhi	HBIN047083	CID 5322070	ACSL4	#N/A	#N/A
wulingzhi	HBIN047083	CID 5322070	NR3C1	#N/A	#N/A
wulingzhi	HBIN047083	CID 5322070	FFAR1	#N/A	#N/A
wulingzhi	HBIN047083	CID 5322070	ACSL3	#N/A	#N/A
wulingzhi	HBIN047083	CID 5322070	ELOVL4	#N/A	#N/A
wulingzhi	HBIN047083	CID 5322070	F12	#N/A	#N/A
wulingzhi	HBIN047083	CID 5322070	ANXA1	#N/A	#N/A
wulingzhi	HBIN047561	Uracil	UCKL1	#N/A	#N/A
wulingzhi	HBIN047561	Uracil	TYMS	#N/A	#N/A
wulingzhi	HBIN047561	Uracil	SCN4A	#N/A	#N/A
wulingzhi	HBIN047561	Uracil	SCN2A	#N/A	#N/A
wulingzhi	HBIN047561	Uracil	RXRA	#N/A	#N/A
wulingzhi	HBIN047561	Uracil	GABRQ	#N/A	#N/A
wulingzhi	HBIN047561	Uracil	GABRP	#N/A	#N/A
wulingzhi	HBIN047561	Uracil	GABRG3	#N/A	#N/A
wulingzhi	HBIN047561	Uracil	GABRG2	#N/A	#N/A
wulingzhi	HBIN047561	Uracil	GABRG1	#N/A	#N/A
wulingzhi	HBIN047561	Uracil	GABRE	#N/A	#N/A
wulingzhi	HBIN047561	Uracil	GABRD	#N/A	#N/A
wulingzhi	HBIN047561	Uracil	GABRB3	#N/A	#N/A
wulingzhi	HBIN047561	Uracil	GABRB2	#N/A	#N/A
wulingzhi	HBIN047561	Uracil	GABRA6	#N/A	#N/A
wulingzhi	HBIN047561	Uracil	GABRA5	#N/A	#N/A
wulingzhi	HBIN047561	Uracil	GABRA4	#N/A	#N/A
wulingzhi	HBIN047561	Uracil	GABRA3	#N/A	#N/A
wulingzhi	HBIN047561	Uracil	GABRA2	#N/A	#N/A
wulingzhi	HBIN047561	Uracil	GABRA1	#N/A	#N/A
wulingzhi	HBIN047561	Uracil	DNMT1	#N/A	#N/A
wulingzhi	HBIN047561	Uracil	DPYD	#N/A	#N/A
wulingzhi	HBIN047561	Uracil	BCHE	#N/A	#N/A
wulingzhi	HBIN047561	Uracil	PDE3B	#N/A	#N/A
wulingzhi	HBIN047561	Uracil	PDE3A	#N/A	#N/A
wulingzhi	HBIN047561	Uracil	PDE4D	#N/A	#N/A
wulingzhi	HBIN047561	Uracil	PDE4B	#N/A	#N/A
wulingzhi	HBIN047561	Uracil	COLQ	#N/A	#N/A
wulingzhi	HBIN047561	Uracil	ACHE	#N/A	#N/A
wulingzhi	HBIN047561	Uracil	UPP2	#N/A	#N/A
wulingzhi	HBIN047561	Uracil	UPP1	#N/A	#N/A
wulingzhi	HBIN047561	Uracil	UNG	#N/A	#N/A
wulingzhi	HBIN047561	Uracil	UPRT	#N/A	#N/A
wulingzhi	HBIN047561	Uracil	TYMP	#N/A	#N/A
wulingzhi	HBIN047561	Uracil	MBD4	#N/A	#N/A
wulingzhi	HBIN047561	Uracil	TDG	#N/A	#N/A
wulingzhi	HBIN047561	Uracil	DPYS	#N/A	#N/A
wulingzhi	HBIN047573	Urea	SLC14A2	#N/A	#N/A
wulingzhi	HBIN047573	Urea	SLC14A1	#N/A	#N/A
wulingzhi	HBIN047573	Urea	ALLC	#N/A	#N/A
wulingzhi	HBIN047573	Urea	SLC25A2	#N/A	#N/A
wulingzhi	HBIN047573	Urea	SLC25A15	#N/A	#N/A
wulingzhi	HBIN047573	Urea	CA2	#N/A	#N/A
wulingzhi	HBIN047573	Urea	ASL	#N/A	#N/A
wulingzhi	HBIN047573	Urea	ARG2	#N/A	#N/A
wulingzhi	HBIN047573	Urea	ARG1	#N/A	#N/A
wulingzhi	HBIN047573	Urea	AGMAT	#N/A	#N/A
wulingzhi	HBIN047738	VERBENONE	UGT1A8	#N/A	#N/A
wulingzhi	HBIN047738	VERBENONE	UGT1A7	#N/A	#N/A
wulingzhi	HBIN047738	VERBENONE	UGT1A3	#N/A	#N/A
wulingzhi	HBIN047738	VERBENONE	UGT1A10	#N/A	#N/A
wulingzhi	HBIN047828	VERBENONE	TACR2	#N/A	#N/A
wulingzhi	HBIN047828	VERBENONE	PDE6B	#N/A	#N/A
wulingzhi	HBIN047828	VERBENONE	PDE6A	#N/A	#N/A
wulingzhi	HBIN047828	VERBENONE	RIPK1	#N/A	#N/A
wulingzhi	HBIN047828	VERBENONE	RINT1	#N/A	#N/A
wulingzhi	HBIN047828	VERBENONE	WNT4	#N/A	#N/A
wulingzhi	HBIN047828	VERBENONE	PGR	#N/A	#N/A
wulingzhi	HBIN047828	VERBENONE	IDNK	#N/A	#N/A
wulingzhi	HBIN047828	VERBENONE	PIK3CD	#N/A	#N/A
wulingzhi	HBIN047828	VERBENONE	PIK3CB	#N/A	#N/A
wulingzhi	HBIN047828	VERBENONE	PIK3R1	#N/A	#N/A
wulingzhi	HBIN047828	VERBENONE	NR3C2	#N/A	#N/A
wulingzhi	HBIN047828	VERBENONE	OPRK1	#N/A	#N/A
wulingzhi	HBIN047828	VERBENONE	ITPR2	#N/A	#N/A
wulingzhi	HBIN047828	VERBENONE	ITPR1	#N/A	#N/A
wulingzhi	HBIN047828	VERBENONE	HAP1	#N/A	#N/A
wulingzhi	HBIN047828	VERBENONE	HDAC2	#N/A	#N/A
wulingzhi	HBIN047828	VERBENONE	PDE9A	#N/A	#N/A
wulingzhi	HBIN047828	VERBENONE	PDE8B	#N/A	#N/A
wulingzhi	HBIN047828	VERBENONE	PDE8A	#N/A	#N/A
wulingzhi	HBIN047828	VERBENONE	PDE7A	#N/A	#N/A
wulingzhi	HBIN047828	VERBENONE	NR3C1	#N/A	#N/A
wulingzhi	HBIN047828	VERBENONE	PDE11A	#N/A	#N/A
wulingzhi	HBIN047828	VERBENONE	PRKDC	#N/A	#N/A
wulingzhi	HBIN047828	VERBENONE	POLA2	#N/A	#N/A
wulingzhi	HBIN047828	VERBENONE	CYP2B6	#N/A	#N/A
wulingzhi	HBIN047828	VERBENONE	CYP2A6	#N/A	#N/A
wulingzhi	HBIN047828	VERBENONE	PDE6C	#N/A	#N/A
wulingzhi	HBIN047828	VERBENONE	PDE5A	#N/A	#N/A
wulingzhi	HBIN047828	VERBENONE	PDE3B	#N/A	#N/A
wulingzhi	HBIN047828	VERBENONE	PDE3A	#N/A	#N/A
wulingzhi	HBIN047828	VERBENONE	PDE2A	#N/A	#N/A
wulingzhi	HBIN047828	VERBENONE	PDE7B	#N/A	#N/A
wulingzhi	HBIN047828	VERBENONE	PDE4D	#N/A	#N/A
wulingzhi	HBIN047828	VERBENONE	PDE4C	#N/A	#N/A
wulingzhi	HBIN047828	VERBENONE	PDE4B	#N/A	#N/A
wulingzhi	HBIN047828	VERBENONE	PDE4A	#N/A	#N/A
wulingzhi	HBIN047828	VERBENONE	PDE10A	#N/A	#N/A
wulingzhi	HBIN047828	VERBENONE	PDE1C	#N/A	#N/A
wulingzhi	HBIN047828	VERBENONE	PDE1B	#N/A	#N/A
wulingzhi	HBIN047828	VERBENONE	PDE1A	#N/A	#N/A
wulingzhi	HBIN047828	VERBENONE	CYP19A1	#N/A	#N/A
wulingzhi	HBIN047828	VERBENONE	ANXA1	#N/A	#N/A
wulingzhi	HBIN047828	VERBENONE	AMPD3	#N/A	#N/A
wulingzhi	HBIN047828	VERBENONE	ADORA2B	#N/A	#N/A
wulingzhi	HBIN047828	VERBENONE	ADORA2A	#N/A	#N/A
wulingzhi	HBIN047828	VERBENONE	ADORA1	#N/A	#N/A
wulingzhi	HBIN047828	VERBENONE	ADA	#N/A	#N/A
wulingzhi	HBIN047828	VERBENONE	PGD	#N/A	#N/A
wulingzhi	HBIN047828	VERBENONE	NT5E	#N/A	#N/A
wulingzhi	HBIN047828	VERBENONE	SRD5A1	#N/A	#N/A
wulingzhi	HBIN048047	Ascorbic Acid	CACNA1G	#N/A	#N/A
wulingzhi	HBIN048047	Ascorbic Acid	SLC27A2	#N/A	#N/A
wulingzhi	HBIN048047	Ascorbic Acid	TMLHE	#N/A	#N/A
wulingzhi	HBIN048047	Ascorbic Acid	P4HTM	#N/A	#N/A
wulingzhi	HBIN048047	Ascorbic Acid	SLC23A2	#N/A	#N/A
wulingzhi	HBIN048047	Ascorbic Acid	SLC23A1	#N/A	#N/A
wulingzhi	HBIN048047	Ascorbic Acid	EGLN3	#N/A	#N/A
wulingzhi	HBIN048047	Ascorbic Acid	EGLN2	#N/A	#N/A
wulingzhi	HBIN048047	Ascorbic Acid	P4HA1	#N/A	#N/A
wulingzhi	HBIN048047	Ascorbic Acid	OGFOD1	#N/A	#N/A
wulingzhi	HBIN048047	Ascorbic Acid	P3H3	#N/A	#N/A
wulingzhi	HBIN048047	Ascorbic Acid	P3H2	#N/A	#N/A
wulingzhi	HBIN048047	Ascorbic Acid	P3H1	#N/A	#N/A
wulingzhi	HBIN048047	Ascorbic Acid	PLOD2	#N/A	#N/A
wulingzhi	HBIN048047	Ascorbic Acid	PLOD1	#N/A	#N/A
wulingzhi	HBIN048047	Ascorbic Acid	PAM	#N/A	#N/A
wulingzhi	HBIN048047	Ascorbic Acid	PGLYRP2	#N/A	#N/A
wulingzhi	HBIN048047	Ascorbic Acid	PLOD3	#N/A	#N/A
wulingzhi	HBIN048047	Ascorbic Acid	MAPK7	#N/A	#N/A
wulingzhi	HBIN048047	Ascorbic Acid	MC3R	#N/A	#N/A
wulingzhi	HBIN048047	Ascorbic Acid	KDM5D	#N/A	#N/A
wulingzhi	HBIN048047	Ascorbic Acid	KDM5C	#N/A	#N/A
wulingzhi	HBIN048047	Ascorbic Acid	LCT	#N/A	#N/A
wulingzhi	HBIN048047	Ascorbic Acid	BBOX1	#N/A	#N/A
wulingzhi	HBIN048047	Ascorbic Acid	EGLN1	#N/A	#N/A
wulingzhi	HBIN048047	Ascorbic Acid	DBH	#N/A	#N/A
wulingzhi	HBIN048047	Ascorbic Acid	ALKBH2	#N/A	#N/A
wulingzhi	HBIN048047	Ascorbic Acid	GBA3	#N/A	#N/A
wulingzhi	HBIN048047	Ascorbic Acid	CRTAP	#N/A	#N/A
wulingzhi	HBIN048047	Ascorbic Acid	JMJD6	#N/A	#N/A
wulingzhi	HBIN048047	Ascorbic Acid	ALKBH3	#N/A	#N/A
wulingzhi	HBIN048047	Ascorbic Acid	OGFOD2	#N/A	#N/A
wulingzhi	HBIN048405	Wulingzhic Acid	PTGER4	#N/A	#N/A
wulingzhi	HBIN048405	Wulingzhic Acid	PTGER3	#N/A	#N/A
wulingzhi	HBIN048405	Wulingzhic Acid	PTGER2	#N/A	#N/A
wulingzhi	HBIN048405	Wulingzhic Acid	PGR	#N/A	#N/A
wulingzhi	HBIN048405	Wulingzhic Acid	NR3C2	#N/A	#N/A
wulingzhi	HBIN048405	Wulingzhic Acid	ITGB2	#N/A	#N/A
wulingzhi	HBIN048405	Wulingzhic Acid	ITGAL	#N/A	#N/A
wulingzhi	HBIN048405	Wulingzhic Acid	HDAC2	#N/A	#N/A
wulingzhi	HBIN048405	Wulingzhic Acid	NR3C1	#N/A	#N/A
wulingzhi	HBIN048405	Wulingzhic Acid	ANXA1	#N/A	#N/A

## Sheet: Sheet3
Symbol	Entry	Protein names	MolId	MolName	Drug
PKM	P14618	Pyruvate kinase PKM	HBIN024298	D-Lactic Acid	puhuang
PKM	P14618	Pyruvate kinase PKM	HBIN041351	Pyruvic Acid	puhuang
ADRB2	P07550	Beta-2 adrenergic receptor	HBIN012217	Adenine	puhuang
ADRB2	P07550	Beta-2 adrenergic receptor	HBIN026609	UNII-QKU5EC2X53	puhuang
ADRB2	P07550	Beta-2 adrenergic receptor	HBIN035492	3-(3-Hydroxyphenyl)-2-Oxopropanoic?Acid	puhuang
ADRB2	P07550	Beta-2 adrenergic receptor	HBIN047435	Tyramine	puhuang
ADRB2	P07550	Beta-2 adrenergic receptor	HBIN019948	Pyrocatechol	wulingzhi
ADRB2	P07550	Beta-2 adrenergic receptor	HBIN033622	L-Tyrosine	wulingzhi
ADRB1	P08588	Beta-1 adrenergic receptor	HBIN012217	Adenine	puhuang
ADRB1	P08588	Beta-1 adrenergic receptor	HBIN026609	UNII-QKU5EC2X53	puhuang
ADRB1	P08588	Beta-1 adrenergic receptor	HBIN035492	3-(3-Hydroxyphenyl)-2-Oxopropanoic?Acid	puhuang
ADRB1	P08588	Beta-1 adrenergic receptor	HBIN047435	Tyramine	puhuang
ADRB1	P08588	Beta-1 adrenergic receptor	HBIN019948	Pyrocatechol	wulingzhi
ADRB1	P08588	Beta-1 adrenergic receptor	HBIN033622	L-Tyrosine	wulingzhi
ALOX5	P09917	Polyunsaturated fatty acid 5-lipoxygenase	HBIN027030	Gallic Acid	puhuang
ALOX5	P09917	Polyunsaturated fatty acid 5-lipoxygenase	HBIN031753	Kaempferol	puhuang
ALOX5	P09917	Polyunsaturated fatty acid 5-lipoxygenase	HBIN041495	Quercetin	puhuang
ALOX5	P09917	Polyunsaturated fatty acid 5-lipoxygenase	HBIN019948	Pyrocatechol	wulingzhi
PTGS2	P35354	Prostaglandin G/H synthase 2	HBIN007391	3,4-Dihydroxybenzoate	puhuang
PTGS2	P35354	Prostaglandin G/H synthase 2	HBIN018348	Ursolate	puhuang
PTGS2	P35354	Prostaglandin G/H synthase 2	HBIN027030	Gallic Acid	puhuang
PTGS2	P35354	Prostaglandin G/H synthase 2	HBIN031114	Isorhamnetin	puhuang
PTGS2	P35354	Prostaglandin G/H synthase 2	HBIN039671	4-Hydroxycinnamic?Acid	puhuang
PTGS2	P35354	Prostaglandin G/H synthase 2	HBIN005155	SCHEMBL13629631	wulingzhi
PTGS2	P35354	Prostaglandin G/H synthase 2	HBIN008021	CID 5322069	wulingzhi
PTGS2	P35354	Prostaglandin G/H synthase 2	HBIN047083	CID 5322070	wulingzhi
ESR2	Q92731	Estrogen receptor beta	HBIN038995	4-Hydroxycinnamic?Acid	puhuang
ESR2	Q92731	Estrogen receptor beta	HBIN042674	Ruvoside	puhuang
ESR2	Q92731	Estrogen receptor beta	HBIN019948	Pyrocatechol	wulingzhi
ESR1	P03372	Estrogen receptor	HBIN018348	Ursolate	puhuang
ESR1	P03372	Estrogen receptor	HBIN031109	CID 5318637	puhuang
ESR1	P03372	Estrogen receptor	HBIN042674	Ruvoside	puhuang
ESR1	P03372	Estrogen receptor	HBIN005155	SCHEMBL13629631	wulingzhi
ESR1	P03372	Estrogen receptor	HBIN008021	CID 5322069	wulingzhi
ESR1	P03372	Estrogen receptor	HBIN015335	Alpha-Agarofuran	wulingzhi
ESR1	P03372	Estrogen receptor	HBIN019948	Pyrocatechol	wulingzhi
ESR1	P03372	Estrogen receptor	HBIN031023	ISOPHORONE	wulingzhi
ESR1	P03372	Estrogen receptor	HBIN047083	CID 5322070	wulingzhi
ESR1	P03372	Estrogen receptor	HBIN047828	VERBENONE	wulingzhi
ESR1	P03372	Estrogen receptor	HBIN048405	Wulingzhic Acid	wulingzhi
SERPINE1	P05121	Plasminogen activator inhibitor 1	HBIN027030	Gallic Acid	puhuang
SERPINE1	P05121	Plasminogen activator inhibitor 1	HBIN019948	Pyrocatechol	wulingzhi
PHYH	O14832	Phytanoyl-CoA dioxygenase, peroxisomal	HBIN048047	Ascorbic Acid	wulingzhi
FTO	Q9C0B1	Alpha-ketoglutarate-dependent dioxygenase FTO	HBIN048047	Ascorbic Acid	wulingzhi
CYP17A1	P05093	Steroid 17-alpha-hydroxylase/17,20 lyase	HBIN018348	Ursolate	puhuang
CYP17A1	P05093	Steroid 17-alpha-hydroxylase/17,20 lyase	HBIN008021	CID 5322069	wulingzhi
CYP17A1	P05093	Steroid 17-alpha-hydroxylase/17,20 lyase	HBIN031023	ISOPHORONE	wulingzhi
CYP17A1	P05093	Steroid 17-alpha-hydroxylase/17,20 lyase	HBIN047828	VERBENONE	wulingzhi
AR	P10275	Androgen receptor	HBIN018348	Ursolate	puhuang
AR	P10275	Androgen receptor	HBIN029268	Palmitic Acid	puhuang
AR	P10275	Androgen receptor	HBIN031109	CID 5318637	puhuang
AR	P10275	Androgen receptor	HBIN032754	Lauric Acid	puhuang
AR	P10275	Androgen receptor	HBIN035690	GLYCERYL PALMITATE	puhuang
AR	P10275	Androgen receptor	HBIN005155	SCHEMBL13629631	wulingzhi
AR	P10275	Androgen receptor	HBIN008021	CID 5322069	wulingzhi
AR	P10275	Androgen receptor	HBIN031023	ISOPHORONE	wulingzhi
AR	P10275	Androgen receptor	HBIN047083	CID 5322070	wulingzhi
AR	P10275	Androgen receptor	HBIN047828	VERBENONE	wulingzhi
AR	P10275	Androgen receptor	HBIN048405	Wulingzhic Acid	wulingzhi
FADS2	O95864	Acyl-CoA 6-desaturase	HBIN018348	Ursolate	puhuang
FADS2	O95864	Acyl-CoA 6-desaturase	HBIN005155	SCHEMBL13629631	wulingzhi
FADS2	O95864	Acyl-CoA 6-desaturase	HBIN008021	CID 5322069	wulingzhi
FADS2	O95864	Acyl-CoA 6-desaturase	HBIN047083	CID 5322070	wulingzhi
FADS1	O60427	Acyl-CoA (8-3)-desaturase	HBIN018348	Ursolate	puhuang
FADS1	O60427	Acyl-CoA (8-3)-desaturase	HBIN005155	SCHEMBL13629631	wulingzhi
FADS1	O60427	Acyl-CoA (8-3)-desaturase	HBIN008021	CID 5322069	wulingzhi
FADS1	O60427	Acyl-CoA (8-3)-desaturase	HBIN047083	CID 5322070	wulingzhi
HMGCR	P04035	3-hydroxy-3-methylglutaryl-coenzyme A reductase	HBIN040532	Ponalactone?A	wulingzhi
HMGCR	P04035	3-hydroxy-3-methylglutaryl-coenzyme A reductase	HBIN048405	Wulingzhic Acid	wulingzhi
CTNNB1	P35222	Catenin beta-1	HBIN047573	Urea	wulingzhi
GABRB1	P18505	Gamma-aminobutyric acid receptor subunit beta-1	HBIN045062	Succinic Acid	puhuang
GABRB1	P18505	Gamma-aminobutyric acid receptor subunit beta-1	HBIN047435	Tyramine	puhuang
GABRB1	P18505	Gamma-aminobutyric acid receptor subunit beta-1	HBIN047561	Uracil	puhuang
GABRB1	P18505	Gamma-aminobutyric acid receptor subunit beta-1	HBIN047561	Uracil	wulingzhi
SCN5A	Q14524	Sodium channel protein type 5 subunit alpha	HBIN029268	Palmitic Acid	puhuang
SCN5A	Q14524	Sodium channel protein type 5 subunit alpha	HBIN032754	Lauric Acid	puhuang
SCN5A	Q14524	Sodium channel protein type 5 subunit alpha	HBIN045062	Succinic Acid	puhuang
CAD	O76075	DNA fragmentation factor subunit beta	HBIN045062	Succinic Acid	puhuang
RYR1	P21817	Ryanodine receptor 1	HBIN031023	ISOPHORONE	wulingzhi
RYR1	P21817	Ryanodine receptor 1	HBIN047828	VERBENONE	wulingzhi
PIK3CA	P42336	Phosphatidylinositol 4,5-bisphosphate 3-kinase catalytic subunit alpha isoform	HBIN031023	ISOPHORONE	wulingzhi
PIK3CA	P42336	Phosphatidylinositol 4,5-bisphosphate 3-kinase catalytic subunit alpha isoform	HBIN047828	VERBENONE	wulingzhi
ITPR3	Q14573	Inositol 1,4,5-trisphosphate receptor type 3	HBIN031023	ISOPHORONE	wulingzhi
ITPR3	Q14573	Inositol 1,4,5-trisphosphate receptor type 3	HBIN047828	VERBENONE	wulingzhi
ATM	Q13315	Serine-protein kinase ATM	HBIN027030	Gallic Acid	puhuang
ATM	Q13315	Serine-protein kinase ATM	HBIN031023	ISOPHORONE	wulingzhi
ATM	Q13315	Serine-protein kinase ATM	HBIN047828	VERBENONE	wulingzhi
CX3CR1	P49238	CX3C chemokine receptor 1	HBIN031023	ISOPHORONE	wulingzhi
CX3CR1	P49238	CX3C chemokine receptor 1	HBIN047828	VERBENONE	wulingzhi
CREB1	P16220	Cyclic AMP-responsive element-binding protein 1	HBIN012217	Adenine	puhuang
MTR	Q99707	Methionine synthase	HBIN012217	Adenine	puhuang
PYGM	P11217	Glycogen phosphorylase, muscle form	HBIN012217	Adenine	puhuang
MTHFR	P42898	Methylenetetrahydrofolate reductase	HBIN012217	Adenine	puhuang
KCNJ8	Q15842	ATP-sensitive inward rectifier potassium channel 8	HBIN012217	Adenine	puhuang
KCNJ8	Q15842	ATP-sensitive inward rectifier potassium channel 8	HBIN044167	16R-Sitsirikine	puhuang
HTR2A	P28223	5-hydroxytryptamine receptor 2A	HBIN012217	Adenine	puhuang
HTR2A	P28223	5-hydroxytryptamine receptor 2A	HBIN044167	16R-Sitsirikine	puhuang
HRH2	P25021	Histamine H2 receptor	HBIN012217	Adenine	puhuang
AGTR1	P30556	Type-1 angiotensin II receptor	HBIN012217	Adenine	puhuang
HTR2C	P28335	5-hydroxytryptamine receptor 2C	HBIN012217	Adenine	puhuang
HTR2C	P28335	5-hydroxytryptamine receptor 2C	HBIN044167	16R-Sitsirikine	puhuang
INS	P01308	Insulin	HBIN012217	Adenine	puhuang
INS	P01308	Insulin	HBIN042674	Ruvoside	puhuang
SLC22A1	O15245	Solute carrier family 22 member 1	HBIN012217	Adenine	puhuang
CALCA	P01258	Calcitonin	HBIN012217	Adenine	puhuang
CALCA	P01258	Calcitonin	HBIN042674	Ruvoside	puhuang
ACTN2	P35609	Alpha-actinin-2	HBIN012217	Adenine	puhuang
SLC6A4	P31645	Sodium-dependent serotonin transporter	HBIN047435	Tyramine	puhuang
LPL	P06858	Lipoprotein lipase	HBIN047435	Tyramine	puhuang
CHRNA3	P32297	Neuronal acetylcholine receptor subunit alpha-3	HBIN047435	Tyramine	puhuang
CHRNB4	P30926	Neuronal acetylcholine receptor subunit beta-4	HBIN047435	Tyramine	puhuang
OPRM1	P35372	Mu-type opioid receptor	HBIN047435	Tyramine	puhuang
MAPK1	P28482	Mitogen-activated protein kinase 1	HBIN047435	Tyramine	puhuang
TNF	P01375	Tumor necrosis factor	HBIN047435	Tyramine	puhuang
TNF	P01375	Tumor necrosis factor	HBIN047561	Uracil	puhuang
TNF	P01375	Tumor necrosis factor	HBIN047561	Uracil	wulingzhi
GPT	P24298	Alanine aminotransferase 1	HBIN047435	Tyramine	puhuang
KCNJ11	Q14654	ATP-sensitive inward rectifier potassium channel 11	HBIN044167	16R-Sitsirikine	puhuang
ACE	P12821	Angiotensin-converting enzyme	HBIN044167	16R-Sitsirikine	puhuang
CXCL8	P10145	Interleukin-8	HBIN033622	L-Tyrosine	wulingzhi
GABBR1	Q9UBS5	Gamma-aminobutyric acid type B receptor subunit 1	HBIN033622	L-Tyrosine	wulingzhi
PLA2G1B	P04054	Phospholipase A2	HBIN018348	Ursolate	puhuang
PLA2G1B	P04054	Phospholipase A2	HBIN029268	Palmitic Acid	puhuang
PLA2G1B	P04054	Phospholipase A2	HBIN032754	Lauric Acid	puhuang
PLA2G1B	P04054	Phospholipase A2	HBIN041495	Quercetin	puhuang
ADH1C	P00326	Alcohol dehydrogenase 1C	HBIN029268	Palmitic Acid	puhuang
ADH1C	P00326	Alcohol dehydrogenase 1C	HBIN032754	Lauric Acid	puhuang
PLAT	P00750	Tissue-type plasminogen activator	HBIN029268	Palmitic Acid	puhuang
PLAT	P00750	Tissue-type plasminogen activator	HBIN032754	Lauric Acid	puhuang
VDR	P11473	Vitamin D3 receptor	HBIN031109	CID 5318637	puhuang
IFNG	P01579	Interferon gamma	HBIN038995	4-Hydroxycinnamic?Acid	puhuang
CYP2C8	P10632	Cytochrome P450 2C8	HBIN029268	Palmitic Acid	puhuang
CYP2C8	P10632	Cytochrome P450 2C8	HBIN041495	Quercetin	puhuang
MTTP	P55157	Microsomal triglyceride transfer protein large subunit	HBIN006518	(R)-Naringenin	puhuang
MTTP	P55157	Microsomal triglyceride transfer protein large subunit	HBIN036366	Naringenin	puhuang
CNR1	P21554	Cannabinoid receptor 1	HBIN006518	(R)-Naringenin	puhuang
CNR1	P21554	Cannabinoid receptor 1	HBIN036366	Naringenin	puhuang
LTA	P01374	Lymphotoxin-alpha	HBIN047561	Uracil	puhuang
LTA	P01374	Lymphotoxin-alpha	HBIN047561	Uracil	wulingzhi
PPARG	P37231	Peroxisome proliferator-activated receptor gamma	HBIN047083	CID 5322070	wulingzhi
PPARD	Q03181	Peroxisome proliferator-activated receptor delta	HBIN029268	Palmitic Acid	puhuang
PPARD	Q03181	Peroxisome proliferator-activated receptor delta	HBIN047083	CID 5322070	wulingzhi
COMT	P21964	Catechol O-methyltransferase	HBIN007391	3,4-Dihydroxybenzoate	puhuang
COMT	P21964	Catechol O-methyltransferase	HBIN040908	Pyruvic Acid	puhuang
COMT	P21964	Catechol O-methyltransferase	HBIN019948	Pyrocatechol	wulingzhi
MPO	P05164	Myeloperoxidase	HBIN007391	3,4-Dihydroxybenzoate	puhuang
MPO	P05164	Myeloperoxidase	HBIN040908	Pyruvic Acid	puhuang
MPO	P05164	Myeloperoxidase	HBIN041495	Quercetin	puhuang
MPO	P05164	Myeloperoxidase	HBIN045292	SYRINGIC ACID	puhuang
MMP9	P14780	Matrix metalloproteinase-9	HBIN024298	D-Lactic Acid	puhuang
MMP9	P14780	Matrix metalloproteinase-9	HBIN031753	Kaempferol	puhuang
MMP9	P14780	Matrix metalloproteinase-9	HBIN041495	Quercetin	puhuang
MMP2	P08253	72 kDa type IV collagenase	HBIN027030	Gallic Acid	puhuang
MMP2	P08253	72 kDa type IV collagenase	HBIN031753	Kaempferol	puhuang
MMP2	P08253	72 kDa type IV collagenase	HBIN041495	Quercetin	puhuang
ABCB1	P08183	ATP-dependent translocase ABCB1	HBIN027030	Gallic Acid	puhuang
ABCB1	P08183	ATP-dependent translocase ABCB1	HBIN031753	Kaempferol	puhuang
ABCB1	P08183	ATP-dependent translocase ABCB1	HBIN036366	Naringenin	puhuang
ABCB1	P08183	ATP-dependent translocase ABCB1	HBIN041495	Quercetin	puhuang
JUN	P05412	Transcription factor Jun	HBIN027030	Gallic Acid	puhuang
GATA3	P23771	Trans-acting T-cell-specific transcription factor GATA-3	HBIN027030	Gallic Acid	puhuang
CASP3	P42574	Caspase-3	HBIN027030	Gallic Acid	puhuang
PPARA	Q07869	Peroxisome proliferator-activated receptor alpha	HBIN029268	Palmitic Acid	puhuang
PPARA	Q07869	Peroxisome proliferator-activated receptor alpha	HBIN036366	Naringenin	puhuang
NOS3	P29474	Nitric oxide synthase, endothelial	HBIN029268	Palmitic Acid	puhuang
APOB	P04114	Apolipoprotein B-100	HBIN029268	Palmitic Acid	puhuang
APOB	P04114	Apolipoprotein B-100	HBIN036366	Naringenin	puhuang
FABP4	P15090	Fatty acid-binding protein, adipocyte	HBIN029268	Palmitic Acid	puhuang
CYP1B1	Q16678	Cytochrome P450 1B1	HBIN031114	Isorhamnetin	puhuang
CYP1B1	Q16678	Cytochrome P450 1B1	HBIN031753	Kaempferol	puhuang
CYP1B1	Q16678	Cytochrome P450 1B1	HBIN036366	Naringenin	puhuang
CYP1B1	Q16678	Cytochrome P450 1B1	HBIN041495	Quercetin	puhuang
CYP1A1	P04798	Cytochrome P450 1A1	HBIN031114	Isorhamnetin	puhuang
CYP1A1	P04798	Cytochrome P450 1A1	HBIN041495	Quercetin	puhuang
AKT1	P31749	RAC-alpha serine/threonine-protein kinase	HBIN031114	Isorhamnetin	puhuang
AKT1	P31749	RAC-alpha serine/threonine-protein kinase	HBIN041495	Quercetin	puhuang
PON2	Q15165	Serum paraoxonase/arylesterase 2	HBIN031114	Isorhamnetin	puhuang
HMOX1	P09601	Heme oxygenase 1	HBIN031114	Isorhamnetin	puhuang
HMOX1	P09601	Heme oxygenase 1	HBIN036366	Naringenin	puhuang
NOS2	P35228	Nitric oxide synthase, inducible	HBIN031114	Isorhamnetin	puhuang
APP	P05067	Amyloid-beta precursor protein	HBIN032754	Lauric Acid	puhuang
CYP1A2	P05177	Cytochrome P450 1A2	HBIN036366	Naringenin	puhuang
CCL2	P13500	C-C motif chemokine 2	HBIN036366	Naringenin	puhuang
BDNF	P23560	Brain-derived neurotrophic factor	HBIN036366	Naringenin	puhuang
LDLR	P01130	Low-density lipoprotein receptor	HBIN036366	Naringenin	puhuang
FABP3	P05413	Fatty acid-binding protein, heart	HBIN029268	Palmitic Acid	puhuang
NOX4	Q9NPH5	NADPH oxidase 4	HBIN031753	Kaempferol	puhuang
NOX4	Q9NPH5	NADPH oxidase 4	HBIN041495	Quercetin	puhuang
ABCG2	Q9UNQ0	Broad substrate specificity ATP-binding cassette transporter ABCG2	HBIN031753	Kaempferol	puhuang
ABCG2	Q9UNQ0	Broad substrate specificity ATP-binding cassette transporter ABCG2	HBIN041495	Quercetin	puhuang
GSK3B	P49841	Glycogen synthase kinase-3 beta	HBIN031753	Kaempferol	puhuang
GSK3B	P49841	Glycogen synthase kinase-3 beta	HBIN041495	Quercetin	puhuang
SHBG	P04278	Sex hormone-binding globulin	HBIN036366	Naringenin	puhuang
EGFR	P00533	Epidermal growth factor receptor	HBIN041495	Quercetin	puhuang
F2	P00734	Prothrombin	HBIN041495	Quercetin	puhuang
KDR	P35968	Vascular endothelial growth factor receptor 2	HBIN041495	Quercetin	puhuang
MMP3	P08254	Stromelysin-1	HBIN041495	Quercetin	puhuang
MAPT	P10636	Microtubule-associated protein tau	HBIN041495	Quercetin	puhuang
