# Supplementary material for: Decoding the Mechanism of Shixiao Powder in Treating Coronary Heart Disease Based on Network Pharmacology and Molecular Docking
Source: Evid Based Complement Alternat Med. 2022 Jul 6;2022:3756668. doi: 10.1155/2022/3756668 (PMC9279019; doi:10.1155/2022/3756668)
Supplement: Supplementary Materials — S1–S6 are provided later in the article references. [file 3756668.f1.zip › Supplemental Files/Table S6.xlsx]

## Sheet: Table S6-1 BP
Supplementary Table S6-1: Datailed information of overlapping biological process(BP)enrichment of common targets and CHD targets
		BP index enriched by CHD targets			BP index enriched by common targets
ID	Description	qvalue	Count	Number of hub genes	qvalue	Count	Number of hub genes
GO:0002237	response to molecule of bacterial origin	8.69253e-31	40	7	1.70165e-15	22	8	critical biological processes: Number of hub genes in CHD targets-enriched BP and common targets-enriched BP is greater than or equal to 6(terms with red font)
GO:0032496	response to lipopolysaccharide	1.78376e-31	40	7	7.59103e-16	22	8
GO:0034612	response to tumor necrosis factor	1.90485e-20	27	6	7.54896e-08	12	6
GO:0006979	response to oxidative stress	1.04607e-15	28	5	2.67852e-11	19	6
GO:0050900	leukocyte migration	1.56528e-19	30	5	6.43772e-08	14	6
GO:0062197	cellular response to chemical stress	1.12263e-15	25	5	3.34745e-13	19	6
GO:0097193	intrinsic apoptotic signaling pathway	1.97834e-10	18	5	5.52423e-05	9	6
GO:0009314	response to radiation	2.5309e-16	29	5	1.01213e-07	15	5
GO:0010038	response to metal ion	8.51831e-14	24	5	1.75686e-11	18	5
GO:0033002	muscle cell proliferation	4.26387e-29	34	5	6.02034e-11	15	5
GO:0048659	smooth muscle cell proliferation	7.69682e-28	30	5	2.08162e-11	14	5
GO:0048660	regulation of smooth muscle cell proliferation	8.6686e-27	29	5	1.68676e-11	14	5
GO:0048661	positive regulation of smooth muscle cell proliferation	5.66289e-19	19	5	4.44068e-08	9	5
GO:0070997	neuron death	6.9929e-19	29	5	9.11708e-11	17	5
GO:1901214	regulation of neuron death	3.58772e-19	28	5	1.47447e-10	16	5
GO:0045861	negative regulation of proteolysis	0.00230006	9	4	0.000199309	9	6
GO:2001233	regulation of apoptotic signaling pathway	4.91742e-19	29	4	2.77762e-07	13	6
GO:2001234	negative regulation of apoptotic signaling pathway	1.87927e-18	24	4	2.12896e-09	13	6
GO:0002683	negative regulation of immune system process	1.23493e-11	23	4	8.97833e-06	12	5
GO:0002685	regulation of leukocyte migration	9.63745e-16	21	4	6.37783e-06	9	5
GO:0010466	negative regulation of peptidase activity	0.00462171	7	4	0.00334558	6	5
GO:0010951	negative regulation of endopeptidase activity	0.00389785	7	4	0.00286472	6	5
GO:0050890	cognition	8.53897e-08	15	4	5.00815e-14	19	5
GO:0051051	negative regulation of transport	2.00463e-13	26	4	3.8565e-06	13	5
GO:0051346	negative regulation of hydrolase activity	3.20768e-07	16	4	0.00441686	7	5
GO:0052547	regulation of peptidase activity	1.3187e-05	15	4	0.00347014	8	5
GO:0052548	regulation of endopeptidase activity	2.56645e-05	14	4	0.00253094	8	5
GO:0071216	cellular response to biotic stimulus	7.36909e-22	28	4	3.0793e-06	10	5
GO:0071219	cellular response to molecule of bacterial origin	1.07181e-20	26	4	8.97833e-06	9	5
GO:0071222	cellular response to lipopolysaccharide	2.8263e-21	26	4	6.17963e-06	9	5
GO:0000302	response to reactive oxygen species	2.58374e-16	22	4	2.18484e-08	12	4
GO:0001503	ossification	2.61271e-11	22	4	1.01356e-06	13	4
GO:0001667	ameboidal-type cell migration	1.65172e-12	25	4	4.20476e-06	13	4
GO:0007159	leukocyte cell-cell adhesion	1.03419e-24	35	4	6.27222e-05	10	4
GO:0009411	response to UV	1.3728e-07	11	4	4.26161e-05	7	4
GO:0009416	response to light stimulus	6.40832e-09	17	4	2.1352e-05	10	4
GO:0010631	epithelial cell migration	2.85232e-13	23	4	2.84745e-07	13	4
GO:0010632	regulation of epithelial cell migration	3.81195e-12	20	4	1.04169e-05	10	4
GO:0016032	viral process	2.04973e-07	17	4	0.000134983	10	4
GO:0019221	cytokine-mediated signaling pathway	6.42501e-31	44	4	0.0110375	7	4
GO:0022407	regulation of cell-cell adhesion	2.36637e-26	39	4	0.000894443	9	4
GO:0030099	myeloid cell differentiation	2.7689e-18	29	4	7.58788e-05	10	4
GO:0043154	negative regulation of cysteine-type endopeptidase activity involved in apoptotic process	0.000475927	5	4	0.00137152	4	4
GO:0043281	regulation of cysteine-type endopeptidase activity involved in apoptotic process	2.94447e-06	11	4	0.00134658	6	4
GO:0043523	regulation of neuron apoptotic process	1.64962e-12	18	4	9.46456e-07	10	4
GO:0045786	negative regulation of cell cycle	3.8693e-07	16	4	0.00140351	8	4
GO:0051402	neuron apoptotic process	1.86511e-12	19	4	4.25416e-07	11	4
GO:0071214	cellular response to abiotic stimulus	6.31273e-14	23	4	4.91349e-06	11	4
GO:0071241	cellular response to inorganic substance	2.31101e-08	14	4	1.56935e-12	16	4
GO:0071248	cellular response to metal ion	3.6811e-08	13	4	4.29341e-11	14	4
GO:0071356	cellular response to tumor necrosis factor	3.02925e-18	24	4	1.7481e-06	10	4
GO:0090130	tissue migration	4.37597e-13	23	4	3.46833e-07	13	4
GO:0090132	epithelium migration	3.35295e-13	23	4	2.9945e-07	13	4
GO:0104004	cellular response to environmental stimulus	6.31273e-14	23	4	4.91349e-06	11	4
GO:1903037	regulation of leukocyte cell-cell adhesion	6.95409e-25	34	4	0.000148306	9	4
GO:2000116	regulation of cysteine-type endopeptidase activity	8.1729e-06	11	4	0.00218033	6	4
GO:2000117	negative regulation of cysteine-type endopeptidase activity	0.000705919	5	4	0.00184725	4	4
GO:0050727	regulation of inflammatory response	4.14819e-23	34	3	4.89613e-14	21	5
GO:0007346	regulation of mitotic cell cycle	1.15565e-09	21	3	0.00101181	9	4
GO:0007568	aging	8.51987e-25	34	3	2.98759e-09	15	4
GO:0019216	regulation of lipid metabolic process	8.76074e-17	26	3	2.67852e-11	17	4
GO:0030336	negative regulation of cell migration	2.4831e-06	14	3	0.000175322	9	4
GO:0032103	positive regulation of response to external stimulus	8.3987e-20	32	3	1.14655e-10	18	4
GO:0034599	cellular response to oxidative stress	3.49367e-13	21	3	3.95857e-10	15	4
GO:0040013	negative regulation of locomotion	9.40261e-06	14	3	8.95338e-05	10	4
GO:0042110	T cell activation	4.20992e-20	34	3	0.00448594	8	4
GO:0043491	protein kinase B signaling	1.47347e-13	19	3	9.2262e-07	10	4
GO:0045444	fat cell differentiation	3.71268e-09	15	3	1.49061e-13	17	4
GO:0045598	regulation of fat cell differentiation	7.71885e-09	12	3	1.34828e-11	13	4
GO:0045834	positive regulation of lipid metabolic process	3.695e-16	19	3	9.46496e-14	15	4
GO:0046889	positive regulation of lipid biosynthetic process	1.27299e-12	13	3	1.68676e-11	11	4
GO:0046890	regulation of lipid biosynthetic process	3.00455e-16	20	3	1.43256e-09	12	4
GO:0050804	modulation of chemical synaptic transmission	8.90186e-08	18	3	2.25706e-11	19	4
GO:0050806	positive regulation of synaptic transmission	2.43465e-06	10	3	9.49763e-10	12	4
GO:0051271	negative regulation of cellular component movement	4.93238e-06	14	3	5.81829e-05	10	4
GO:0062012	regulation of small molecule metabolic process	1.25494e-19	29	3	3.04607e-13	19	4
GO:0062013	positive regulation of small molecule metabolic process	4.03182e-14	17	3	9.07071e-13	14	4
GO:0071674	mononuclear cell migration	5.06376e-12	17	3	5.27581e-07	10	4
GO:0071675	regulation of mononuclear cell migration	1.01966e-09	12	3	9.75984e-06	7	4
GO:0099177	regulation of trans-synaptic signaling	9.16772e-08	18	3	2.26298e-11	19	4
GO:1903829	positive regulation of cellular protein localization	6.56353e-06	12	3	1.10243e-06	11	4
GO:2000146	negative regulation of cell motility	3.89204e-06	14	3	4.97967e-05	10	4
GO:2001242	regulation of intrinsic apoptotic signaling pathway	2.43465e-06	10	3	0.0111763	4	4
GO:2001243	negative regulation of intrinsic apoptotic signaling pathway	3.15047e-06	8	3	0.00268505	4	4
GO:0001666	response to hypoxia	1.62415e-19	28	3	9.17852e-11	16	3
GO:0001836	release of cytochrome c from mitochondria	1.25825e-06	7	3	0.004927	3	3
GO:0001935	endothelial cell proliferation	2.19041e-16	21	3	2.6074e-05	8	3
GO:0001936	regulation of endothelial cell proliferation	6.64705e-16	20	3	1.62493e-05	8	3
GO:0002573	myeloid leukocyte differentiation	7.13603e-17	22	3	5.96188e-06	9	3
GO:0006809	nitric oxide biosynthetic process	9.86805e-12	12	3	6.95777e-08	8	3
GO:0006816	calcium ion transport	5.09853e-06	15	3	7.12334e-06	12	3
GO:0006959	humoral immune response	2.3132e-05	12	3	0.000101625	9	3
GO:0006970	response to osmotic stress	0.00387043	4	3	0.000202817	5	3
GO:0007565	female pregnancy	3.68665e-09	14	3	4.16674e-10	13	3
GO:0007611	learning or memory	9.16772e-08	14	3	6.71052e-13	17	3
GO:0008637	apoptotic mitochondrial changes	5.71879e-06	8	3	0.00342358	4	3
GO:0009410	response to xenobiotic stimulus	4.7085e-18	31	3	1.20969e-14	23	3
GO:0009612	response to mechanical stimulus	1.59943e-15	21	3	5.16798e-05	8	3
GO:0010563	negative regulation of phosphorus metabolic process	5.16821e-14	26	3	0.000214155	10	3
GO:0010594	regulation of endothelial cell migration	2.10036e-07	13	3	7.75507e-05	8	3
GO:0010634	positive regulation of epithelial cell migration	1.22111e-10	15	3	1.45755e-05	8	3
GO:0010959	regulation of metal ion transport	7.42215e-07	16	3	2.58748e-05	11	3
GO:0018105	peptidyl-serine phosphorylation	7.65706e-10	18	3	3.44349e-06	11	3
GO:0018209	peptidyl-serine modification	2.2012e-09	18	3	5.83374e-06	11	3
GO:0019058	viral life cycle	0.00125017	9	3	0.000484219	8	3
GO:0022409	positive regulation of cell-cell adhesion	1.1461e-23	31	3	0.00119053	7	3
GO:0031663	lipopolysaccharide-mediated signaling pathway	8.28954e-16	14	3	0.000593656	4	3
GO:0031667	response to nutrient levels	8.09066e-17	30	3	1.92043e-18	27	3
GO:0031960	response to corticosteroid	4.46524e-13	17	3	0.00268669	5	3
GO:0033135	regulation of peptidyl-serine phosphorylation	9.89477e-08	11	3	4.18349e-06	8	3
GO:0033138	positive regulation of peptidyl-serine phosphorylation	7.14972e-08	10	3	6.85818e-07	8	3
GO:0034614	cellular response to reactive oxygen species	1.78707e-12	16	3	8.28504e-08	10	3
GO:0034763	negative regulation of transmembrane transport	7.8634e-07	10	3	0.00772744	4	3
GO:0034765	regulation of ion transmembrane transport	1.75543e-06	17	3	5.71623e-06	13	3
GO:0035249	synaptic transmission, glutamatergic	0.00508435	4	3	3.09939e-05	6	3
GO:0036293	response to decreased oxygen levels	4.44436e-19	28	3	1.65657e-10	16	3
GO:0042063	gliogenesis	1.02787e-20	29	3	6.26433e-09	14	3
GO:0043271	negative regulation of ion transport	2.68702e-07	11	3	0.000410286	6	3
GO:0043525	positive regulation of neuron apoptotic process	7.69995e-08	8	3	0.000537751	4	3
GO:0043534	blood vessel endothelial cell migration	1.06206e-08	13	3	0.000101587	7	3
GO:0043535	regulation of blood vessel endothelial cell migration	1.80263e-08	12	3	4.5714e-05	7	3
GO:0043542	endothelial cell migration	6.57602e-09	16	3	7.43595e-06	10	3
GO:0044706	multi-multicellular organism process	2.22054e-09	15	3	1.65359e-11	15	3
GO:0045428	regulation of nitric oxide biosynthetic process	9.2769e-13	12	3	6.01056e-05	5	3
GO:0045429	positive regulation of nitric oxide biosynthetic process	5.77828e-12	10	3	0.000157925	4	3
GO:0045785	positive regulation of cell adhesion	7.69682e-28	40	3	0.000197985	10	3
GO:0045936	negative regulation of phosphate metabolic process	4.92794e-14	26	3	0.00021144	10	3
GO:0046209	nitric oxide metabolic process	1.09428e-12	13	3	1.01213e-07	8	3
GO:0046686	response to cadmium ion	1.73906e-08	9	3	5.14937e-07	7	3
GO:0048545	response to steroid hormone	1.75448e-19	29	3	5.96188e-06	11	3
GO:0048568	embryonic organ development	6.19586e-08	18	3	0.00730291	7	3
GO:0048608	reproductive structure development	1.07234e-08	19	3	3.67099e-05	11	3
GO:0050673	epithelial cell proliferation	2.05045e-21	34	3	1.27393e-09	17	3
GO:0050678	regulation of epithelial cell proliferation	3.04071e-19	30	3	1.28793e-08	15	3
GO:0050863	regulation of T cell activation	8.4483e-20	29	3	0.00237692	7	3
GO:0051098	regulation of binding	3.93571e-13	23	3	5.40669e-08	14	3
GO:0051384	response to glucocorticoid	1.18146e-11	15	3	0.00178106	5	3
GO:0051924	regulation of calcium ion transport	3.15501e-06	12	3	0.00300447	6	3
GO:0051966	regulation of synaptic transmission, glutamatergic	0.00212592	4	3	7.43595e-06	6	3
GO:0061458	reproductive system development	1.18807e-08	19	3	3.88868e-05	11	3
GO:0070482	response to oxygen levels	2.99401e-19	29	3	4.5456e-10	16	3
GO:0071276	cellular response to cadmium ion	1.77539e-10	9	3	2.18484e-08	7	3
GO:0071496	cellular response to external stimulus	3.24114e-14	23	3	3.85328e-06	11	3
GO:0071900	regulation of protein serine/threonine kinase activity	5.21748e-16	26	3	4.97967e-05	10	3
GO:0080164	regulation of nitric oxide metabolic process	1.34512e-12	12	3	6.792e-05	5	3
GO:0150076	neuroinflammatory response	4.01165e-16	13	3	8.07132e-07	6	3
GO:0150077	regulation of neuroinflammatory response	4.26024e-15	12	3	9.31184e-06	5	3
GO:1901216	positive regulation of neuron death	5.84008e-13	14	3	3.8565e-06	7	3
GO:1903039	positive regulation of leukocyte cell-cell adhesion	2.13577e-23	29	3	0.000505119	7	3
GO:1904062	regulation of cation transmembrane transport	7.80477e-07	15	3	8.97833e-06	11	3
GO:1904407	positive regulation of nitric oxide metabolic process	7.46543e-12	10	3	0.000172862	4	3
GO:1904705	regulation of vascular associated smooth muscle cell proliferation	1.03361e-09	11	3	2.76944e-05	6	3
GO:1904707	positive regulation of vascular associated smooth muscle cell proliferation	5.64147e-06	6	3	0.000313082	4	3
GO:1990874	vascular associated smooth muscle cell proliferation	1.15488e-09	11	3	2.92636e-05	6	3
GO:2001057	reactive nitrogen species metabolic process	1.27299e-12	13	3	1.09517e-07	8	3
GO:0001819	positive regulation of cytokine production	7.16581e-32	45	2	7.24446e-07	14	4
GO:0032102	negative regulation of response to external stimulus	1.11888e-06	16	2	2.50832e-07	14	4
GO:0042060	wound healing	3.03268e-16	28	2	6.11205e-09	16	4
GO:0002526	acute inflammatory response	1.48969e-14	16	2	8.44735e-06	7	3
GO:0002673	regulation of acute inflammatory response	3.3619e-07	7	2	0.000294508	4	3
GO:0002687	positive regulation of leukocyte migration	9.96435e-16	18	2	0.000188971	6	3
GO:0002688	regulation of leukocyte chemotaxis	1.58448e-10	13	2	0.000858845	5	3
GO:0003018	vascular process in circulatory system	2.12415e-05	11	2	1.20969e-14	19	3
GO:0005996	monosaccharide metabolic process	3.39467e-06	12	2	2.58748e-05	9	3
GO:0006006	glucose metabolic process	2.53273e-07	12	2	4.02536e-06	9	3
GO:0006631	fatty acid metabolic process	4.64078e-17	28	2	2.99307e-11	18	3
GO:0006953	acute-phase response	4.56098e-11	10	2	2.26769e-05	5	3
GO:0007162	negative regulation of cell adhesion	1.90179e-08	16	2	0.0189174	5	3
GO:0008643	carbohydrate transport	0.000307749	7	2	0.00196295	5	3
GO:0008645	hexose transmembrane transport	6.45774e-05	7	2	0.000662002	5	3
GO:0009895	negative regulation of catabolic process	1.15231e-06	14	2	2.1352e-05	10	3
GO:0009896	positive regulation of catabolic process	1.09614e-14	28	2	5.82348e-06	13	3
GO:0010469	regulation of signaling receptor activity	8.80046e-09	13	2	2.01795e-07	10	3
GO:0010565	regulation of cellular ketone metabolic process	2.69475e-12	15	2	2.63276e-07	9	3
GO:0010827	regulation of glucose transmembrane transport	6.39849e-06	7	2	0.00131798	4	3
GO:0014065	phosphatidylinositol 3-kinase signaling	4.48282e-14	17	2	4.65207e-08	10	3
GO:0015749	monosaccharide transmembrane transport	7.11546e-05	7	2	0.000708749	5	3
GO:0016042	lipid catabolic process	1.39235e-10	19	2	9.68582e-08	13	3
GO:0019217	regulation of fatty acid metabolic process	1.79327e-14	15	2	2.6108e-07	8	3
GO:0019318	hexose metabolic process	1.61386e-06	12	2	1.46957e-05	9	3
GO:0019932	second-messenger-mediated signaling	9.44841e-11	19	2	7.60235e-08	13	3
GO:0022898	regulation of transmembrane transporter activity	3.35316e-05	11	2	7.35089e-06	10	3
GO:0030595	leukocyte chemotaxis	5.74114e-11	17	2	7.56368e-05	8	3
GO:0030856	regulation of epithelial cell differentiation	1.86938e-07	11	2	5.02777e-05	7	3
GO:0031331	positive regulation of cellular catabolic process	2.42191e-14	26	2	1.57698e-06	13	3
GO:0031349	positive regulation of defense response	1.64962e-12	20	2	1.79271e-07	12	3
GO:0032409	regulation of transporter activity	4.09417e-06	13	2	3.02752e-06	11	3
GO:0032768	regulation of monooxygenase activity	5.08298e-13	12	2	2.29735e-07	7	3
GO:0032770	positive regulation of monooxygenase activity	1.27512e-09	8	2	4.75827e-06	5	3
GO:0033674	positive regulation of kinase activity	1.34925e-20	34	2	2.29342e-08	16	3
GO:0034219	carbohydrate transmembrane transport	7.81191e-05	7	2	0.000754256	5	3
GO:0034504	protein localization to nucleus	2.11593e-06	13	2	0.00132559	7	3
GO:0034764	positive regulation of transmembrane transport	7.48889e-07	12	2	8.44735e-06	9	3
GO:0035150	regulation of tube size	5.55104e-06	9	2	5.00815e-14	15	3
GO:0035296	regulation of tube diameter	5.29529e-06	9	2	5.00815e-14	15	3
GO:0042176	regulation of protein catabolic process	0.000138365	12	2	0.00039195	9	3
GO:0042180	cellular ketone metabolic process	1.27512e-09	15	2	1.14078e-07	11	3
GO:0043410	positive regulation of MAPK cascade	2.23059e-19	33	2	9.45858e-07	14	3
GO:0043434	response to peptide hormone	2.99401e-19	31	2	4.85458e-09	16	3
GO:0045600	positive regulation of fat cell differentiation	0.000242935	5	2	1.13715e-09	9	3
GO:0045765	regulation of angiogenesis	1.23516e-13	23	2	1.11665e-06	12	3
GO:0045833	negative regulation of lipid metabolic process	3.68665e-09	11	2	0.00299223	4	3
GO:0045860	positive regulation of protein kinase activity	5.27294e-20	31	2	6.03559e-07	13	3
GO:0046323	glucose import	4.92115e-05	6	2	0.00115146	4	3
GO:0046324	regulation of glucose import	1.53863e-05	6	2	0.000571967	4	3
GO:0048015	phosphatidylinositol-mediated signaling	1.1968e-12	17	2	2.51971e-07	10	3
GO:0048017	inositol lipid-mediated signaling	1.64962e-12	17	2	2.92959e-07	10	3
GO:0050729	positive regulation of inflammatory response	2.24334e-15	18	2	2.01743e-10	12	3
GO:0050920	regulation of chemotaxis	3.66231e-12	18	2	0.0017727	6	3
GO:0050994	regulation of lipid catabolic process	2.95373e-14	13	2	4.12102e-06	6	3
GO:0050995	negative regulation of lipid catabolic process	1.27153e-07	6	2	3.24327e-05	4	3
GO:0050999	regulation of nitric-oxide synthase activity	1.53668e-11	10	2	1.41802e-05	5	3
GO:0051000	positive regulation of nitric-oxide synthase activity	9.89477e-08	6	2	0.000593656	3	3
GO:0051090	regulation of DNA-binding transcription factor activity	2.43839e-21	34	2	2.13122e-06	13	3
GO:0051091	positive regulation of DNA-binding transcription factor activity	3.56701e-20	27	2	6.92319e-07	11	3
GO:0051222	positive regulation of protein transport	7.29485e-12	20	2	7.65711e-05	9	3
GO:0051341	regulation of oxidoreductase activity	2.10609e-12	14	2	6.41987e-07	8	3
GO:0051353	positive regulation of oxidoreductase activity	5.35077e-09	9	2	3.60074e-06	6	3
GO:0060326	cell chemotaxis	1.58073e-13	22	2	1.67048e-05	10	3
GO:0072577	endothelial cell apoptotic process	2.27195e-06	7	2	7.23636e-05	5	3
GO:0072593	reactive oxygen species metabolic process	7.32101e-18	24	2	2.8111e-13	17	3
GO:0072659	protein localization to plasma membrane	0.000624628	9	2	0.000261163	8	3
GO:0097191	extrinsic apoptotic signaling pathway	9.19024e-21	26	2	5.62044e-05	8	3
GO:0097529	myeloid leukocyte migration	2.94046e-11	17	2	0.000330276	7	3
GO:0097746	blood vessel diameter maintenance	5.29529e-06	9	2	5.00815e-14	15	3
GO:1900180	regulation of protein localization to nucleus	2.82492e-05	8	2	2.57304e-05	7	3
GO:1900182	positive regulation of protein localization to nucleus	0.000109085	6	2	2.39017e-05	6	3
GO:1901342	regulation of vasculature development	1.74798e-13	23	2	1.32436e-06	12	3
GO:1903076	regulation of protein localization to plasma membrane	0.000255627	6	2	5.67672e-06	7	3
GO:1904019	epithelial cell apoptotic process	1.75354e-09	12	2	1.39482e-06	8	3
GO:1904035	regulation of epithelial cell apoptotic process	2.78521e-07	9	2	3.07019e-07	8	3
GO:1904375	regulation of protein localization to cell periphery	0.000107155	7	2	1.58976e-05	7	3
GO:1904659	glucose transmembrane transport	5.26769e-05	7	2	0.00058647	5	3
GO:1904951	positive regulation of establishment of protein localization	1.76182e-11	20	2	0.000106223	9	3
GO:1905475	regulation of protein localization to membrane	0.000136943	8	2	9.8393e-05	7	3
GO:1990778	protein localization to cell periphery	0.000140324	11	2	0.000641512	8	3
GO:2000351	regulation of endothelial cell apoptotic process	1.53863e-05	6	2	4.9278e-05	5	3
GO:2000377	regulation of reactive oxygen species metabolic process	1.74798e-13	17	2	5.79841e-10	12	3
GO:2001236	regulation of extrinsic apoptotic signaling pathway	3.0623e-17	20	2	4.5714e-05	7	3
GO:2001237	negative regulation of extrinsic apoptotic signaling pathway	1.58801e-15	16	2	3.8565e-06	7	3
GO:0000079	regulation of cyclin-dependent protein serine/threonine kinase activity	0.000158703	6	2	0.0136103	3	2
GO:0000082	G1/S transition of mitotic cell cycle	2.03318e-05	10	2	0.00617667	5	2
GO:0001101	response to acid chemical	5.55854e-08	11	2	0.000188971	6	2
GO:0001649	osteoblast differentiation	6.53923e-06	11	2	0.027341	4	2
GO:0001659	temperature homeostasis	9.61181e-12	16	2	1.35726e-05	8	2
GO:0001660	fever generation	2.7646e-06	4	2	7.65711e-05	3	2
GO:0001890	placenta development	0.000230405	7	2	0.000257282	6	2
GO:0001893	maternal placenta development	0.000216585	4	2	5.36443e-06	5	2
GO:0001933	negative regulation of protein phosphorylation	5.81424e-11	20	2	0.00908914	6	2
GO:0001937	negative regulation of endothelial cell proliferation	5.626e-05	6	2	0.00126015	4	2
GO:0002040	sprouting angiogenesis	0.00345991	6	2	0.000131616	7	2
GO:0002042	cell migration involved in sprouting angiogenesis	0.00101478	5	2	0.00237692	4	2
GO:0002064	epithelial cell development	2.52527e-05	10	2	0.00674256	5	2
GO:0002260	lymphocyte homeostasis	0.000188936	5	2	0.0366931	2	2
GO:0002274	myeloid leukocyte activation	3.589e-11	17	2	9.52651e-06	9	2
GO:0002675	positive regulation of acute inflammatory response	0.000100337	4	2	0.000867976	3	2
GO:0002686	negative regulation of leukocyte migration	0.00510625	3	2	0.00311338	3	2
GO:0002761	regulation of myeloid leukocyte differentiation	6.46612e-13	15	2	0.000806596	5	2
GO:0002763	positive regulation of myeloid leukocyte differentiation	4.58873e-09	9	2	0.000537751	4	2
GO:0006417	regulation of translation	0.00167686	11	2	0.0286457	6	2
GO:0006469	negative regulation of protein kinase activity	1.35881e-09	15	2	0.00141803	6	2
GO:0006606	protein import into nucleus	2.35323e-08	12	2	0.00949163	4	2
GO:0006909	phagocytosis	2.34709e-08	16	2	0.0199581	5	2
GO:0006913	nucleocytoplasmic transport	1.75205e-08	16	2	0.0185594	5	2
GO:0007173	epidermal growth factor receptor signaling pathway	4.74973e-05	7	2	0.00352716	4	2
GO:0007249	I-kappaB kinase/NF-kappaB signaling	1.02946e-09	17	2	0.00440419	6	2
GO:0007252	I-kappaB phosphorylation	1.44508e-06	5	2	0.000420852	3	2
GO:0007254	JNK cascade	2.79281e-06	10	2	0.0117502	4	2
GO:0007259	receptor signaling pathway via JAK-STAT	4.70402e-14	18	2	0.00286472	5	2
GO:0007566	embryo implantation	9.78731e-05	5	2	3.11735e-05	5	2
GO:0007612	learning	6.12036e-06	9	2	0.000257282	6	2
GO:0008544	epidermis development	0.00430458	8	2	0.0022109	7	2
GO:0009266	response to temperature stimulus	1.39518e-10	15	2	2.12896e-09	12	2
GO:0009408	response to heat	6.285e-10	12	2	7.65442e-07	8	2
GO:0009743	response to carbohydrate	2.25426e-10	17	2	0.000130399	8	2
GO:0009746	response to hexose	1.6214e-08	14	2	0.000326166	7	2
GO:0010001	glial cell differentiation	3.47161e-15	21	2	1.52662e-06	10	2
GO:0010506	regulation of autophagy	8.41633e-10	18	2	1.98353e-05	10	2
GO:0010573	vascular endothelial growth factor production	4.40291e-10	10	2	0.00545859	3	2
GO:0010595	positive regulation of endothelial cell migration	4.25181e-07	10	2	0.000177147	6	2
GO:0010821	regulation of mitochondrion organization	8.32045e-07	10	2	0.000257282	6	2
GO:0010876	lipid localization	2.85724e-19	32	2	1.7716e-09	17	2
GO:0014074	response to purine-containing compound	1.05187e-06	10	2	4.91349e-06	8	2
GO:0016236	macroautophagy	4.9008e-05	11	2	0.00498767	6	2
GO:0016241	regulation of macroautophagy	8.19851e-08	11	2	0.000234453	6	2
GO:0017038	protein import	7.91984e-09	14	2	0.020685	4	2
GO:0019229	regulation of vasoconstriction	0.000242935	5	2	2.66532e-08	8	2
GO:0019233	sensory perception of pain	4.81566e-07	9	2	5.0383e-07	8	2
GO:0019722	calcium-mediated signaling	7.39353e-10	15	2	3.45081e-05	8	2
GO:0021782	glial cell development	1.27627e-08	11	2	1.02322e-05	7	2
GO:0022411	cellular component disassembly	4.76758e-07	17	2	0.000839023	9	2
GO:0030198	extracellular matrix organization	0.000250171	10	2	0.00567675	6	2
GO:0030593	neutrophil chemotaxis	0.00024485	6	2	0.0164508	3	2
GO:0031098	stress-activated protein kinase signaling cascade	1.2698e-09	16	2	0.0026635	6	2
GO:0031649	heat generation	6.67195e-07	5	2	2.90054e-07	5	2
GO:0031650	regulation of heat generation	0.000210715	3	2	0.000146593	3	2
GO:0031652	positive regulation of heat generation	0.000107155	3	2	7.65711e-05	3	2
GO:0032355	response to estradiol	4.52358e-13	16	2	3.98469e-08	10	2
GO:0032412	regulation of ion transmembrane transporter activity	0.000107155	10	2	3.33291e-05	9	2
GO:0032872	regulation of stress-activated MAPK cascade	3.47767e-09	14	2	0.000924327	6	2
GO:0033673	negative regulation of kinase activity	5.65932e-09	15	2	0.000484219	7	2
GO:0034205	amyloid-beta formation	1.01174e-06	7	2	0.00452633	3	2
GO:0034250	positive regulation of cellular amide metabolic process	2.21199e-06	10	2	0.00243865	5	2
GO:0034284	response to monosaccharide	3.58503e-10	16	2	0.000374973	7	2
GO:0034349	glial cell apoptotic process	1.58574e-05	4	2	0.00494821	2	2
GO:0034394	protein localization to cell surface	0.000273976	5	2	8.61085e-05	5	2
GO:0034405	response to fluid shear stress	0.000216585	4	2	0.00151334	3	2
GO:0034644	cellular response to UV	1.7918e-06	8	2	0.00212452	4	2
GO:0034766	negative regulation of ion transmembrane transport	4.98848e-05	7	2	0.0186277	3	2
GO:0034976	response to endoplasmic reticulum stress	0.00125017	8	2	0.0368207	4	2
GO:0035094	response to nicotine	1.35781e-08	8	2	5.61461e-11	9	2
GO:0036294	cellular response to decreased oxygen levels	3.94433e-09	13	2	0.0106499	4	2
GO:0038034	signal transduction in absence of ligand	3.58718e-11	11	2	0.00608204	3	2
GO:0038061	NIK/NF-kappaB signaling	9.29545e-08	11	2	0.00772744	4	2
GO:0038127	ERBB signaling pathway	1.31265e-05	8	2	0.000834328	5	2
GO:0042303	molting cycle	4.4965e-05	7	2	0.00342358	4	2
GO:0042310	vasoconstriction	9.21898e-05	6	2	7.81325e-09	9	2
GO:0042326	negative regulation of phosphorylation	6.28406e-11	21	2	0.00140351	8	2
GO:0042391	regulation of membrane potential	0.000319161	12	2	1.42562e-10	18	2
GO:0042542	response to hydrogen peroxide	9.35395e-07	10	2	0.00813312	4	2
GO:0042633	hair cycle	4.4965e-05	7	2	0.00342358	4	2
GO:0042692	muscle cell differentiation	6.02522e-11	21	2	0.00463139	7	2
GO:0042982	amyloid precursor protein metabolic process	2.24675e-05	7	2	0.0138749	3	2
GO:0042987	amyloid precursor protein catabolic process	2.97745e-06	7	2	0.00670133	3	2
GO:0043029	T cell homeostasis	0.00271157	3	2	0.0164477	2	2
GO:0043062	extracellular structure organization	0.000255163	10	2	0.00575885	6	2
GO:0043200	response to amino acid	1.29764e-07	10	2	0.000708749	5	2
GO:0043270	positive regulation of ion transport	2.16528e-07	14	2	1.08865e-06	11	2
GO:0043393	regulation of protein binding	3.47674e-08	13	2	2.8323e-05	8	2
GO:0043536	positive regulation of blood vessel endothelial cell migration	4.33415e-08	9	2	0.000133106	5	2
GO:0043588	skin development	0.00471115	7	2	0.00340673	6	2
GO:0044344	cellular response to fibroblast growth factor stimulus	0.000377684	6	2	0.00402425	4	2
GO:0044403	biological process involved in symbiotic interaction	2.11593e-06	13	2	0.000296216	8	2
GO:0044772	mitotic cell cycle phase transition	0.000263378	12	2	0.00706129	7	2
GO:0044843	cell cycle G1/S phase transition	5.05335e-05	10	2	0.00899331	5	2
GO:0045123	cellular extravasation	7.82742e-11	11	2	0.00715659	3	2
GO:0045229	external encapsulating structure organization	0.000266278	10	2	0.00588651	6	2
GO:0045637	regulation of myeloid cell differentiation	1.35809e-13	19	2	0.00580018	5	2
GO:0045639	positive regulation of myeloid cell differentiation	3.05498e-10	12	2	0.00308459	4	2
GO:0045732	positive regulation of protein catabolic process	3.65241e-05	10	2	0.00791021	5	2
GO:0045862	positive regulation of proteolysis	4.94694e-08	17	2	0.00407571	7	2
GO:0045907	positive regulation of vasoconstriction	0.000216585	4	2	2.51971e-07	6	2
GO:0045930	negative regulation of mitotic cell cycle	1.48694e-06	12	2	0.00842211	5	2
GO:0046328	regulation of JNK cascade	2.43239e-05	8	2	0.00630419	4	2
GO:0046683	response to organophosphorus	3.73656e-07	10	2	0.000164826	6	2
GO:0048511	rhythmic process	5.24795e-07	14	2	5.76664e-09	14	2
GO:0048565	digestive tract development	2.86556e-07	10	2	0.00100466	5	2
GO:0048566	embryonic digestive tract development	0.00175316	3	2	0.0125259	2	2
GO:0048732	gland development	6.45275e-16	28	2	3.50617e-07	14	2
GO:0048872	homeostasis of number of cells	3.11555e-08	15	2	0.00389177	6	2
GO:0050435	amyloid-beta metabolic process	2.74134e-06	7	2	0.000843049	4	2
GO:0050680	negative regulation of epithelial cell proliferation	1.59295e-05	9	2	9.26575e-06	8	2
GO:0050764	regulation of phagocytosis	2.26251e-08	10	2	0.0138749	3	2
GO:0050766	positive regulation of phagocytosis	1.95789e-07	8	2	0.00630419	3	2
GO:0050870	positive regulation of T cell activation	1.11219e-17	23	2	0.00633833	5	2
GO:0051100	negative regulation of binding	1.46744e-05	9	2	6.64527e-05	7	2
GO:0051101	regulation of DNA binding	1.10918e-05	8	2	1.12321e-05	7	2
GO:0051146	striated muscle cell differentiation	1.91059e-11	19	2	0.00448594	6	2
GO:0051169	nuclear transport	1.75205e-08	16	2	0.0185594	5	2
GO:0051170	import into nucleus	3.08997e-08	12	2	0.0102404	4	2
GO:0051235	maintenance of location	6.18618e-18	27	2	1.1678e-07	13	2
GO:0051251	positive regulation of lymphocyte activation	7.35629e-17	27	2	0.0329396	5	2
GO:0051348	negative regulation of transferase activity	5.19647e-10	17	2	0.000184902	8	2
GO:0051403	stress-activated MAPK cascade	8.17204e-10	16	2	0.0023336	6	2
GO:0051926	negative regulation of calcium ion transport	0.0117042	3	2	0.0425388	2	2
GO:0051960	regulation of nervous system development	9.97611e-08	18	2	1.05876e-05	12	2
GO:0051968	positive regulation of synaptic transmission, glutamatergic	0.00161516	3	2	0.00103119	3	2
GO:0055123	digestive system development	5.42186e-07	10	2	0.00134228	5	2
GO:0060135	maternal process involved in female pregnancy	1.97529e-05	6	2	1.68808e-08	8	2
GO:0060562	epithelial tube morphogenesis	1.77539e-10	19	2	0.000120123	9	2
GO:0061614	pri-miRNA transcription by RNA polymerase II	2.62881e-16	14	2	2.53928e-06	6	2
GO:0070098	chemokine-mediated signaling pathway	1.38525e-07	9	2	0.0117783	3	2
GO:0070141	response to UV-A	0.000210715	3	2	8.8397e-08	5	2
GO:0070302	regulation of stress-activated protein kinase signaling cascade	4.09582e-09	14	2	0.000992085	6	2
GO:0070371	ERK1 and ERK2 cascade	7.44155e-16	25	2	2.68002e-05	10	2
GO:0070372	regulation of ERK1 and ERK2 cascade	1.63353e-14	23	2	8.66313e-05	9	2
GO:0070374	positive regulation of ERK1 and ERK2 cascade	2.34317e-13	19	2	7.89265e-06	9	2
GO:0070509	calcium ion import	0.000932917	5	2	0.0129716	3	2
GO:0070555	response to interleukin-1	1.90264e-16	19	2	0.00772744	4	2
GO:0071260	cellular response to mechanical stimulus	5.40311e-09	10	2	0.0097797	3	2
GO:0071453	cellular response to oxygen levels	1.26049e-09	14	2	0.0137944	4	2
GO:0071456	cellular response to hypoxia	1.8944e-09	13	2	0.00892008	4	2
GO:0071470	cellular response to osmotic stress	0.0252076	2	2	0.0192974	2	2
GO:0071478	cellular response to radiation	1.9353e-08	13	2	0.000134983	7	2
GO:0071482	cellular response to light stimulus	1.47239e-05	8	2	0.00506053	4	2
GO:0071621	granulocyte chemotaxis	2.15095e-06	9	2	0.00529727	4	2
GO:0071676	negative regulation of mononuclear cell migration	0.0103373	2	2	0.00842761	2	2
GO:0071774	response to fibroblast growth factor	0.000499099	6	2	0.00471907	4	2
GO:0071901	negative regulation of protein serine/threonine kinase activity	1.31601e-10	13	2	0.00471907	4	2
GO:0071902	positive regulation of protein serine/threonine kinase activity	7.0779e-11	16	2	0.000202443	7	2
GO:0072676	lymphocyte migration	1.30667e-06	9	2	0.00442565	4	2
GO:0090199	regulation of release of cytochrome c from mitochondria	5.10285e-06	6	2	0.0246488	2	2
GO:0090279	regulation of calcium ion import	5.83083e-05	5	2	0.00297441	3	2
GO:0097192	extrinsic apoptotic signaling pathway in absence of ligand	3.58718e-11	11	2	0.00608204	3	2
GO:0097530	granulocyte migration	1.28489e-07	11	2	0.00842761	4	2
GO:0097696	receptor signaling pathway via STAT	7.93123e-16	20	2	0.000709747	6	2
GO:1901099	negative regulation of signal transduction in absence of ligand	2.8122e-08	7	2	0.0138296	2	2
GO:1901215	negative regulation of neuron death	1.22111e-10	16	2	8.30306e-07	10	2
GO:1901987	regulation of cell cycle phase transition	0.000136606	12	2	0.0148262	6	2
GO:1901990	regulation of mitotic cell cycle phase transition	6.05821e-05	11	2	0.00552002	6	2
GO:1902003	regulation of amyloid-beta formation	3.3619e-07	7	2	0.00311338	3	2
GO:1902004	positive regulation of amyloid-beta formation	1.13069e-06	5	2	0.000374973	3	2
GO:1902105	regulation of leukocyte differentiation	1.75448e-19	27	2	0.00426344	6	2
GO:1902107	positive regulation of leukocyte differentiation	1.27024e-14	18	2	0.00218033	5	2
GO:1902806	regulation of cell cycle G1/S phase transition	1.90341e-05	9	2	0.00274213	5	2
GO:1902893	regulation of pri-miRNA transcription by RNA polymerase II	2.0823e-16	14	2	2.32004e-06	6	2
GO:1902895	positive regulation of pri-miRNA transcription by RNA polymerase II	4.7085e-18	14	2	0.000186385	4	2
GO:1902991	regulation of amyloid precursor protein catabolic process	8.03917e-07	7	2	0.00421311	3	2
GO:1902993	positive regulation of amyloid precursor protein catabolic process	3.26642e-06	5	2	0.000659062	3	2
GO:1903038	negative regulation of leukocyte cell-cell adhesion	3.54631e-05	8	2	0.0323868	3	2
GO:1903078	positive regulation of protein localization to plasma membrane	0.00149844	4	2	6.01056e-05	5	2
GO:1903522	regulation of blood circulation	5.87138e-07	13	2	6.03559e-07	11	2
GO:1903706	regulation of hemopoiesis	1.43334e-20	31	2	0.0118942	6	2
GO:1903708	positive regulation of hemopoiesis	1.27024e-14	18	2	0.00218033	5	2
GO:1904029	regulation of cyclin-dependent protein kinase activity	0.00019505	6	2	0.0148223	3	2
GO:1904063	negative regulation of cation transmembrane transport	0.000234089	6	2	0.0161377	3	2
GO:1904377	positive regulation of protein localization to cell periphery	0.00212592	4	2	9.02772e-05	5	2
GO:1905477	positive regulation of protein localization to membrane	0.00028006	6	2	0.000504843	5	2
GO:1905952	regulation of lipid localization	7.64032e-23	26	2	2.385e-06	9	2
GO:1905953	negative regulation of lipid localization	3.04787e-15	14	2	7.65711e-05	5	2
GO:1990266	neutrophil migration	9.40764e-05	7	2	0.0238607	3	2
GO:1990868	response to chemokine	3.02482e-07	9	2	0.0144901	3	2
GO:1990869	cellular response to chemokine	3.02482e-07	9	2	0.0144901	3	2
GO:2000008	regulation of protein localization to cell surface	3.19067e-05	5	2	1.02953e-05	5	2
GO:2000010	positive regulation of protein localization to cell surface	0.00757736	2	2	0.00633833	2	2
GO:2000045	regulation of G1/S transition of mitotic cell cycle	5.55104e-06	9	2	0.00152475	5	2
GO:2000401	regulation of lymphocyte migration	1.54963e-06	7	2	0.00529727	3	2
GO:2000402	negative regulation of lymphocyte migration	0.00462074	2	2	0.00407571	2	2
GO:2001239	regulation of extrinsic apoptotic signaling pathway in absence of ligand	8.1738e-09	8	2	0.0207072	2	2
GO:2001240	negative regulation of extrinsic apoptotic signaling pathway in absence of ligand	2.8122e-08	7	2	0.0138296	2	2
GO:2001257	regulation of cation channel activity	3.58754e-05	9	2	1.92821e-05	8	2
GO:0002532	production of molecular mediator involved in inflammatory response	2.574e-07	9	1	3.5579e-06	7	3
GO:0000271	polysaccharide biosynthetic process	4.27799e-06	7	1	0.00765752	3	2
GO:0001558	regulation of cell growth	4.93463e-12	23	1	2.99147e-05	11	2
GO:0002065	columnar/cuboidal epithelial cell differentiation	0.00089462	5	1	0.012611	3	2
GO:0002548	monocyte chemotaxis	2.18973e-08	9	1	0.000968203	4	2
GO:0002690	positive regulation of leukocyte chemotaxis	1.12984e-10	12	1	0.00237692	4	2
GO:0002697	regulation of immune effector process	1.28033e-15	25	1	0.000703155	8	2
GO:0002698	negative regulation of immune effector process	7.71837e-09	11	1	0.00371297	4	2
GO:0002790	peptide secretion	7.43498e-09	15	1	3.64976e-07	11	2
GO:0002791	regulation of peptide secretion	4.33529e-08	13	1	7.54896e-08	11	2
GO:0005976	polysaccharide metabolic process	5.71879e-06	8	1	0.00342358	4	2
GO:0005977	glycogen metabolic process	4.27459e-05	6	1	0.0010551	4	2
GO:0005978	glycogen biosynthetic process	4.38882e-05	5	1	0.00255697	3	2
GO:0005979	regulation of glycogen biosynthetic process	6.56353e-06	5	1	0.000950526	3	2
GO:0006073	cellular glucan metabolic process	4.57327e-05	6	1	0.00110576	4	2
GO:0006091	generation of precursor metabolites and energy	3.72303e-09	21	1	2.30985e-07	15	2
GO:0006109	regulation of carbohydrate metabolic process	1.39518e-10	15	1	1.56927e-05	8	2
GO:0006112	energy reserve metabolic process	1.10093e-06	8	1	0.00172413	4	2
GO:0006898	receptor-mediated endocytosis	8.1738e-09	15	1	0.0323868	4	2
GO:0008286	insulin receptor signaling pathway	1.27627e-08	11	1	0.00431152	4	2
GO:0008625	extrinsic apoptotic signaling pathway via death domain receptors	9.38874e-06	7	1	0.000184045	5	2
GO:0008631	intrinsic apoptotic signaling pathway in response to oxidative stress	0.0043722	3	1	0.00268669	3	2
GO:0009250	glucan biosynthetic process	4.38882e-05	5	1	0.00255697	3	2
GO:0009306	protein secretion	3.19433e-13	23	1	2.96795e-07	13	2
GO:0009914	hormone transport	6.88271e-11	19	1	7.53596e-09	14	2
GO:0010675	regulation of cellular carbohydrate metabolic process	9.35395e-07	10	1	0.00170595	5	2
GO:0010676	positive regulation of cellular carbohydrate metabolic process	0.00100491	4	1	0.000449357	4	2
GO:0010828	positive regulation of glucose transmembrane transport	0.000548442	4	1	0.0231363	2	2
GO:0010906	regulation of glucose metabolic process	1.48694e-06	9	1	0.000780715	5	2
GO:0010907	positive regulation of glucose metabolic process	0.000371342	4	1	0.000172862	4	2
GO:0010962	regulation of glucan biosynthetic process	6.56353e-06	5	1	0.000950526	3	2
GO:0014066	regulation of phosphatidylinositol 3-kinase signaling	3.4323e-12	14	1	7.5958e-05	6	2
GO:0014068	positive regulation of phosphatidylinositol 3-kinase signaling	2.73104e-10	11	1	0.000157751	5	2
GO:0015833	peptide transport	2.15093e-08	15	1	7.81824e-07	11	2
GO:0015980	energy derivation by oxidation of organic compounds	1.07749e-06	14	1	0.000493056	8	2
GO:0016049	cell growth	3.40901e-13	26	1	4.82742e-06	13	2
GO:0016051	carbohydrate biosynthetic process	6.92452e-05	9	1	0.00509063	5	2
GO:0016525	negative regulation of angiogenesis	0.00136582	6	1	0.00182642	5	2
GO:0023061	signal release	1.4311e-09	21	1	7.01215e-12	20	2
GO:0030072	peptide hormone secretion	5.40311e-09	15	1	2.9945e-07	11	2
GO:0030307	positive regulation of cell growth	3.76226e-07	11	1	0.000486161	6	2
GO:0031330	negative regulation of cellular catabolic process	9.37687e-05	10	1	0.0118942	5	2
GO:0032637	interleukin-8 production	4.02531e-09	11	1	0.00308459	4	2
GO:0032677	regulation of interleukin-8 production	3.68665e-09	11	1	0.00299223	4	2
GO:0032757	positive regulation of interleukin-8 production	8.09423e-09	9	1	0.000659062	4	2
GO:0032868	response to insulin	5.33937e-11	18	1	1.07619e-07	12	2
GO:0032869	cellular response to insulin stimulus	6.65057e-09	14	1	5.05355e-06	9	2
GO:0032881	regulation of polysaccharide metabolic process	9.70174e-09	8	1	0.00255697	3	2
GO:0032885	regulation of polysaccharide biosynthetic process	6.13059e-08	7	1	0.00173197	3	2
GO:0033500	carbohydrate homeostasis	1.71582e-08	15	1	2.71126e-05	9	2
GO:0033692	cellular polysaccharide biosynthetic process	0.000228223	5	1	0.00608204	3	2
GO:0034637	cellular carbohydrate biosynthetic process	6.40528e-05	6	1	0.00895889	3	2
GO:0035592	establishment of protein localization to extracellular region	3.35295e-13	23	1	2.9945e-07	13	2
GO:0036473	cell death in response to oxidative stress	2.24675e-05	7	1	0.000330011	5	2
GO:0042593	glucose homeostasis	1.63156e-08	15	1	2.65225e-05	9	2
GO:0042742	defense response to bacterium	3.68665e-09	18	1	0.00311338	7	2
GO:0042886	amide transport	1.03146e-07	15	1	6.26433e-09	14	2
GO:0043255	regulation of carbohydrate biosynthetic process	3.02482e-07	9	1	0.000359823	5	2
GO:0043467	regulation of generation of precursor metabolites and energy	3.81197e-09	12	1	2.29735e-07	9	2
GO:0044042	glucan metabolic process	4.57327e-05	6	1	0.00110576	4	2
GO:0044262	cellular carbohydrate metabolic process	3.89014e-05	11	1	0.00448594	6	2
GO:0044264	cellular polysaccharide metabolic process	0.000175542	6	1	0.00251943	4	2
GO:0045725	positive regulation of glycogen biosynthetic process	0.000253133	3	1	0.00407571	2	2
GO:0045766	positive regulation of angiogenesis	1.65979e-09	14	1	1.72367e-05	8	2
GO:0045787	positive regulation of cell cycle	2.0699e-05	12	1	0.00655903	6	2
GO:0045913	positive regulation of carbohydrate metabolic process	4.91038e-07	8	1	8.94714e-07	7	2
GO:0045922	negative regulation of fatty acid metabolic process	1.58574e-05	5	1	0.00151334	3	2
GO:0045927	positive regulation of growth	3.19027e-10	17	1	2.71126e-05	9	2
GO:0046326	positive regulation of glucose import	0.000315583	4	1	0.0178911	2	2
GO:0046777	protein autophosphorylation	6.06989e-06	11	1	6.9508e-05	8	2
GO:0046879	hormone secretion	3.7767e-11	19	1	5.13377e-09	14	2
GO:0046883	regulation of hormone secretion	1.79163e-10	17	1	6.92407e-09	13	2
GO:0048167	regulation of synaptic plasticity	1.10918e-05	10	1	4.26573e-06	9	2
GO:0050708	regulation of protein secretion	9.40895e-14	21	1	1.22503e-07	12	2
GO:0050803	regulation of synapse structure or activity	0.00198655	7	1	0.0240363	4	2
GO:0050807	regulation of synapse organization	0.0016821	7	1	0.022006	4	2
GO:0050808	synapse organization	0.00252274	10	1	0.00722378	7	2
GO:0050873	brown fat cell differentiation	6.30406e-06	6	1	8.30655e-08	7	2
GO:0050921	positive regulation of chemotaxis	4.52358e-13	16	1	0.0014886	5	2
GO:0051092	positive regulation of NF-kappaB transcription factor activity	1.36241e-12	16	1	0.000329936	6	2
GO:0051896	regulation of protein kinase B signaling	2.19248e-09	14	1	0.000131616	7	2
GO:0051897	positive regulation of protein kinase B signaling	1.77456e-08	11	1	0.000107479	6	2
GO:0060055	angiogenesis involved in wound healing	9.03131e-06	5	1	6.792e-05	4	2
GO:0061041	regulation of wound healing	0.000156889	7	1	2.3778e-05	7	2
GO:0061042	vascular wound healing	0.000705919	3	1	2.07766e-05	4	2
GO:0061045	negative regulation of wound healing	0.00309987	4	1	1.10243e-06	7	2
GO:0062014	negative regulation of small molecule metabolic process	4.47835e-07	9	1	0.00299223	4	2
GO:0070873	regulation of glycogen metabolic process	1.05187e-06	6	1	0.00163417	3	2
GO:0070875	positive regulation of glycogen metabolic process	0.000355694	3	1	0.00494821	2	2
GO:0071375	cellular response to peptide hormone stimulus	3.96333e-13	21	1	2.62381e-07	12	2
GO:0071677	positive regulation of mononuclear cell migration	1.75236e-07	8	1	0.000761885	4	2
GO:0071692	protein localization to extracellular region	5.07333e-13	23	1	3.67642e-07	13	2
GO:0090068	positive regulation of cell cycle process	0.000780551	8	1	0.00844685	5	2
GO:0090087	regulation of peptide transport	4.85525e-08	13	1	8.09818e-08	11	2
GO:0090276	regulation of peptide hormone secretion	3.47674e-08	13	1	6.38785e-08	11	2
GO:0090335	regulation of brown fat cell differentiation	2.21821e-06	5	1	0.000537751	3	2
GO:1900407	regulation of cellular response to oxidative stress	1.54413e-05	7	1	0.000257282	5	2
GO:1901343	negative regulation of vasculature development	0.00149248	6	1	0.00196295	5	2
GO:1901653	cellular response to peptide	5.87506e-18	28	1	4.74709e-08	14	2
GO:1902175	regulation of oxidative stress-induced intrinsic apoptotic signaling pathway	0.00148141	3	1	0.0112953	2	2
GO:1902176	negative regulation of oxidative stress-induced intrinsic apoptotic signaling pathway	0.000548442	3	1	0.00633833	2	2
GO:1902882	regulation of response to oxidative stress	2.70329e-05	7	1	0.000374973	5	2
GO:1903034	regulation of response to wounding	0.000102727	8	1	7.65711e-05	7	2
GO:1903035	negative regulation of response to wounding	0.0054067	4	1	3.34179e-06	7	2
GO:1903201	regulation of oxidative stress-induced cell death	5.08899e-06	7	1	0.00115146	4	2
GO:1903202	negative regulation of oxidative stress-induced cell death	9.78731e-05	5	1	0.0038932	3	2
GO:1904018	positive regulation of vasculature development	1.65979e-09	14	1	1.72367e-05	8	2
GO:2000181	negative regulation of blood vessel morphogenesis	0.00145432	6	1	0.00191704	5	2
GO:2000378	negative regulation of reactive oxygen species metabolic process	5.55937e-07	7	1	0.000374973	4	2
GO:0001655	urogenital system development	7.7038e-08	16	1	0.000690388	8	1
GO:0001676	long-chain fatty acid metabolic process	9.09723e-09	11	1	8.52848e-07	8	1
GO:0001701	in utero embryonic development	4.10754e-08	17	1	0.0118942	6	1
GO:0001704	formation of primary germ layer	0.0114707	4	1	0.0234614	3	1
GO:0001706	endoderm formation	0.00680876	3	1	0.00407024	3	1
GO:0001763	morphogenesis of a branching structure	3.47674e-08	13	1	0.00101181	6	1
GO:0001774	microglial cell activation	7.46053e-10	9	1	1.10243e-06	6	1
GO:0001818	negative regulation of cytokine production	1.18753e-10	20	1	0.00340748	7	1
GO:0001822	kidney development	4.38991e-07	14	1	0.00512461	6	1
GO:0001838	embryonic epithelial tube formation	9.00101e-05	7	1	0.00482526	4	1
GO:0001894	tissue homeostasis	9.4868e-07	13	1	0.00367606	6	1
GO:0001938	positive regulation of endothelial cell proliferation	3.4323e-12	14	1	0.00381771	4	1
GO:0001942	hair follicle development	7.70301e-05	6	1	0.0097797	3	1
GO:0002066	columnar/cuboidal epithelial cell development	0.000474854	4	1	0.0214997	2	1
GO:0002067	glandular epithelial cell differentiation	0.00708892	3	1	0.030428	2	1
GO:0002068	glandular epithelial cell development	0.0142538	2	1	0.0112953	2	1
GO:0002262	myeloid cell homeostasis	0.000364596	7	1	0.040963	3	1
GO:0002367	cytokine production involved in immune response	1.82718e-15	16	1	0.0148223	3	1
GO:0002437	inflammatory response to antigenic stimulus	0.00263815	4	1	0.000120527	5	1
GO:0002443	leukocyte mediated immunity	3.57008e-09	20	1	0.000804406	9	1
GO:0002534	cytokine production involved in inflammatory response	3.6868e-07	8	1	0.000107479	5	1
GO:0002544	chronic inflammatory response	1.97529e-05	4	1	0.00538624	2	1
GO:0002695	negative regulation of leukocyte activation	4.03194e-05	9	1	0.00395937	5	1
GO:0002699	positive regulation of immune effector process	6.54211e-10	16	1	0.00218033	6	1
GO:0002700	regulation of production of molecular mediator of immune response	1.81057e-15	19	1	0.0446627	3	1
GO:0002701	negative regulation of production of molecular mediator of immune response	8.53897e-08	7	1	0.0178911	2	1
GO:0002703	regulation of leukocyte mediated immunity	3.80808e-10	16	1	0.00187583	6	1
GO:0002705	positive regulation of leukocyte mediated immunity	4.51511e-07	10	1	0.00636767	4	1
GO:0002706	regulation of lymphocyte mediated immunity	6.715e-10	14	1	0.0462135	3	1
GO:0002708	positive regulation of lymphocyte mediated immunity	1.02618e-07	10	1	0.0201525	3	1
GO:0002712	regulation of B cell mediated immunity	0.000163962	5	1	0.0347229	2	1
GO:0002714	positive regulation of B cell mediated immunity	0.000344524	4	1	0.0185611	2	1
GO:0002718	regulation of cytokine production involved in immune response	1.34615e-15	16	1	0.0142317	3	1
GO:0002719	negative regulation of cytokine production involved in immune response	7.05561e-09	7	1	0.0101158	2	1
GO:0002821	positive regulation of adaptive immune response	5.81976e-11	13	1	0.0198155	3	1
GO:0002822	regulation of adaptive immune response based on somatic recombination of immune receptors built from immunoglobulin superfamily domains	6.715e-10	14	1	0.0462135	3	1
GO:0002824	positive regulation of adaptive immune response based on somatic recombination of immune receptors built from immunoglobulin superfamily domains	4.60423e-10	12	1	0.0179138	3	1
GO:0002889	regulation of immunoglobulin mediated immune response	0.000163962	5	1	0.0347229	2	1
GO:0002891	positive regulation of immunoglobulin mediated immune response	0.000344524	4	1	0.0185611	2	1
GO:0002920	regulation of humoral immune response	0.0043722	3	1	0.0222855	2	1
GO:0002922	positive regulation of humoral immune response	0.00089462	3	1	0.00842761	2	1
GO:0002931	response to ischemia	1.39876e-05	6	1	0.00472449	3	1
GO:0003012	muscle system process	9.68607e-10	21	1	2.78527e-06	13	1
GO:0003158	endothelium development	4.02639e-06	9	1	0.0300276	3	1
GO:0003309	type B pancreatic cell differentiation	0.0142538	2	1	0.0112953	2	1
GO:0003323	type B pancreatic cell development	0.00960025	2	1	0.00791021	2	1
GO:0006352	DNA-templated transcription, initiation	0.00072361	6	1	0.0272097	3	1
GO:0006509	membrane protein ectodomain proteolysis	3.95788e-05	5	1	0.0207072	2	1
GO:0006633	fatty acid biosynthetic process	2.35558e-14	18	1	1.10243e-06	9	1
GO:0006635	fatty acid beta-oxidation	0.000386749	5	1	0.00115146	4	1
GO:0006636	unsaturated fatty acid biosynthetic process	0.000777208	4	1	0.0035806	3	1
GO:0006690	icosanoid metabolic process	9.2769e-13	15	1	1.56573e-06	8	1
GO:0006694	steroid biosynthetic process	7.2946e-08	12	1	0.000590201	6	1
GO:0006766	vitamin metabolic process	0.00163006	5	1	0.000504843	5	1
GO:0006775	fat-soluble vitamin metabolic process	4.38882e-05	5	1	0.000218458	4	1
GO:0006801	superoxide metabolic process	1.39235e-10	11	1	8.30306e-07	7	1
GO:0006869	lipid transport	7.64163e-17	28	1	1.36849e-07	14	1
GO:0006919	activation of cysteine-type endopeptidase activity involved in apoptotic process	0.016045	3	1	0.00895889	3	1
GO:0006936	muscle contraction	5.11703e-05	12	1	3.90899e-05	10	1
GO:0006937	regulation of muscle contraction	0.000110092	8	1	0.00280543	5	1
GO:0006939	smooth muscle contraction	0.008685	4	1	0.00058647	5	1
GO:0006940	regulation of smooth muscle contraction	0.00166074	4	1	0.000724305	4	1
GO:0007043	cell-cell junction assembly	0.00124698	6	1	0.0348075	3	1
GO:0007179	transforming growth factor beta receptor signaling pathway	5.67027e-10	15	1	0.0185611	4	1
GO:0007187	G protein-coupled receptor signaling pathway, coupled to cyclic nucleotide second messenger	0.0112957	3	1	6.43983e-06	6	1
GO:0007272	ensheathment of neurons	0.000169797	7	1	0.0300276	3	1
GO:0007492	endoderm development	0.0029657	4	1	0.00879768	3	1
GO:0007548	sex differentiation	6.56353e-06	12	1	0.00407571	6	1
GO:0007584	response to nutrient	1.03152e-09	14	1	1.32566e-10	13	1
GO:0007613	memory	0.000465836	6	1	4.99314e-10	11	1
GO:0007623	circadian rhythm	8.9862e-05	9	1	8.93731e-07	10	1
GO:0008202	steroid metabolic process	3.761e-17	26	1	1.42148e-09	15	1
GO:0008217	regulation of blood pressure	6.67625e-06	10	1	2.73222e-10	13	1
GO:0008347	glial cell migration	8.6288e-06	6	1	0.0038932	3	1
GO:0008360	regulation of cell shape	0.00158418	6	1	0.0392724	3	1
GO:0008361	regulation of cell size	5.44973e-06	10	1	0.00354388	5	1
GO:0008366	axon ensheathment	0.000169797	7	1	0.0300276	3	1
GO:0008406	gonad development	2.61145e-05	10	1	0.0249463	4	1
GO:0008630	intrinsic apoptotic signaling pathway in response to DNA damage	2.74319e-09	11	1	0.0150524	3	1
GO:0009062	fatty acid catabolic process	0.0013076	5	1	0.000400104	5	1
GO:0009110	vitamin biosynthetic process	2.93667e-05	4	1	0.00633833	2	1
GO:0009267	cellular response to starvation	6.77052e-05	8	1	0.00215708	5	1
GO:0009615	response to virus	4.10754e-08	17	1	0.0118942	6	1
GO:0009636	response to toxic substance	3.76528e-10	17	1	7.33383e-07	11	1
GO:0009749	response to glucose	8.01031e-08	13	1	0.00141803	6	1
GO:0010042	response to manganese ion	0.00757736	2	1	0.00633833	2	1
GO:0010165	response to X-ray	0.000177479	4	1	0.00131798	3	1
GO:0010212	response to ionizing radiation	1.39235e-10	14	1	0.00842761	4	1
GO:0010288	response to lead ion	0.0103373	2	1	0.000593656	3	1
GO:0010507	negative regulation of autophagy	1.16198e-05	7	1	0.0108923	3	1
GO:0010574	regulation of vascular endothelial growth factor production	7.69995e-08	8	1	0.0329396	2	1
GO:0010575	positive regulation of vascular endothelial growth factor production	9.05311e-09	7	1	0.0107023	2	1
GO:0010639	negative regulation of organelle organization	0.000674248	10	1	0.029312	5	1
GO:0010720	positive regulation of cell development	9.22242e-08	15	1	6.91163e-05	9	1
GO:0010721	negative regulation of cell development	3.08095e-05	9	1	0.00347014	5	1
GO:0010822	positive regulation of mitochondrion organization	0.000386749	5	1	0.00807394	3	1
GO:0010823	negative regulation of mitochondrion organization	5.64147e-06	6	1	0.00326264	3	1
GO:0010883	regulation of lipid storage	8.64624e-12	11	1	1.84403e-07	7	1
GO:0010888	negative regulation of lipid storage	7.78711e-08	6	1	2.44923e-05	4	1
GO:0010893	positive regulation of steroid biosynthetic process	0.00757736	2	1	0.00633833	2	1
GO:0010921	regulation of phosphatase activity	9.21898e-05	6	1	0.0106499	3	1
GO:0010923	negative regulation of phosphatase activity	0.00255402	3	1	0.0157371	2	1
GO:0010952	positive regulation of peptidase activity	1.06658e-05	10	1	0.0183352	4	1
GO:0010975	regulation of neuron projection development	0.00325995	10	1	0.00862572	7	1
GO:0014002	astrocyte development	2.7646e-06	6	1	7.23624e-07	6	1
GO:0014009	glial cell proliferation	4.92189e-07	7	1	0.000356386	4	1
GO:0014013	regulation of gliogenesis	4.81566e-07	9	1	5.32445e-05	6	1
GO:0014015	positive regulation of gliogenesis	2.49922e-06	7	1	0.00630419	3	1
GO:0015908	fatty acid transport	0.00413844	4	1	1.52958e-07	8	1
GO:0016053	organic acid biosynthetic process	8.03942e-10	18	1	5.69555e-07	12	1
GO:0016054	organic acid catabolic process	0.00981602	6	1	9.51972e-05	8	1
GO:0016242	negative regulation of macroautophagy	0.000197162	4	1	0.00140351	3	1
GO:0016331	morphogenesis of embryonic epithelium	0.000256186	7	1	0.00173197	5	1
GO:0018107	peptidyl-threonine phosphorylation	9.87179e-06	8	1	0.000708749	5	1
GO:0018108	peptidyl-tyrosine phosphorylation	2.53958e-20	31	1	0.00122308	8	1
GO:0018210	peptidyl-threonine modification	1.63013e-05	8	1	0.000944984	5	1
GO:0018212	peptidyl-tyrosine modification	3.11241e-20	31	1	0.0012835	8	1
GO:0019218	regulation of steroid metabolic process	2.18382e-10	12	1	0.000400104	5	1
GO:0019369	arachidonic acid metabolic process	8.63098e-08	8	1	3.60074e-06	6	1
GO:0019395	fatty acid oxidation	0.00146765	5	1	5.32445e-05	6	1
GO:0019439	aromatic compound catabolic process	0.0242468	8	1	0.0106113	7	1
GO:0019915	lipid storage	6.6676e-15	15	1	2.13122e-06	7	1
GO:0021537	telencephalon development	0.003618	7	1	0.0338144	4	1
GO:0022404	molting cycle process	9.21898e-05	6	1	0.0106499	3	1
GO:0022405	hair cycle process	9.21898e-05	6	1	0.0106499	3	1
GO:0022602	ovulation cycle process	3.56658e-06	6	1	0.0222855	2	1
GO:0022612	gland morphogenesis	1.40076e-06	9	1	0.00448594	4	1
GO:0022617	extracellular matrix disassembly	0.00158374	4	1	0.00567675	3	1
GO:0030073	insulin secretion	4.09582e-09	14	1	2.76124e-05	8	1
GO:0030224	monocyte differentiation	0.000239432	4	1	0.0157371	2	1
GO:0030225	macrophage differentiation	1.06749e-09	9	1	0.00326264	3	1
GO:0030258	lipid modification	1.68044e-11	17	1	9.46456e-07	10	1
GO:0030282	bone mineralization	1.48694e-06	9	1	0.0225498	3	1
GO:0030316	osteoclast differentiation	1.60198e-09	11	1	0.00237692	4	1
GO:0030323	respiratory tube development	1.12315e-07	12	1	0.000709747	6	1
GO:0030324	lung development	9.03652e-08	12	1	0.000650563	6	1
GO:0030574	collagen catabolic process	0.0261942	2	1	0.00230914	3	1
GO:0030656	regulation of vitamin metabolic process	0.000107155	3	1	0.00250605	2	1
GO:0030730	sequestering of triglyceride	0.000414116	3	1	9.86101e-06	4	1
GO:0030857	negative regulation of epithelial cell differentiation	3.81371e-07	7	1	0.00326264	3	1
GO:0030879	mammary gland development	6.34021e-08	11	1	3.15969e-06	8	1
GO:0030888	regulation of B cell proliferation	1.05022e-08	9	1	0.0385826	2	1
GO:0030889	negative regulation of B cell proliferation	1.97529e-05	4	1	0.00538624	2	1
GO:0030900	forebrain development	0.000368487	11	1	0.0134107	6	1
GO:0031016	pancreas development	6.39849e-06	7	1	0.00879768	3	1
GO:0031018	endocrine pancreas development	0.000548442	4	1	0.0231363	2	1
GO:0031050	dsRNA processing	7.12476e-07	7	1	0.00407024	3	1
GO:0031214	biomineral tissue development	1.97529e-05	9	1	0.00280543	5	1
GO:0031294	lymphocyte costimulation	5.3305e-05	5	1	0.0231363	2	1
GO:0031295	T cell costimulation	0.000474854	4	1	0.0214997	2	1
GO:0031334	positive regulation of protein-containing complex assembly	4.0557e-08	14	1	8.86857e-05	8	1
GO:0031641	regulation of myelination	0.000588562	4	1	0.0238607	2	1
GO:0031668	cellular response to extracellular stimulus	6.21349e-08	14	1	0.000109453	8	1
GO:0031669	cellular response to nutrient levels	3.80283e-06	11	1	5.02777e-05	8	1
GO:0031929	TOR signaling	0.000112128	7	1	0.00538624	4	1
GO:0031998	regulation of fatty acid beta-oxidation	3.51401e-05	4	1	0.000420852	3	1
GO:0032025	response to cobalt ion	0.00230169	2	1	0.0446627	1	1
GO:0032070	regulation of deoxyribonuclease activity	0.00230169	2	1	0.0446627	1	1
GO:0032091	negative regulation of protein binding	2.11378e-05	7	1	0.000319418	5	1
GO:0032092	positive regulation of protein binding	1.16198e-05	7	1	0.000212915	5	1
GO:0032094	response to food	2.88272e-05	5	1	9.31184e-06	5	1
GO:0032368	regulation of lipid transport	1.43364e-18	21	1	0.00182642	5	1
GO:0032386	regulation of intracellular transport	7.47136e-08	16	1	0.0264447	5	1
GO:0032388	positive regulation of intracellular transport	2.21199e-06	11	1	0.00509063	5	1
GO:0032411	positive regulation of transporter activity	8.59446e-05	7	1	0.000107479	6	1
GO:0032414	positive regulation of ion transmembrane transporter activity	0.00032074	6	1	6.96948e-05	6	1
GO:0032515	negative regulation of phosphoprotein phosphatase activity	0.0118337	2	1	0.00949163	2	1
GO:0032535	regulation of cellular component size	0.000117003	12	1	0.00456932	7	1
GO:0032602	chemokine production	2.13152e-15	16	1	0.000386345	5	1
GO:0032609	interferon-gamma production	9.53309e-08	10	1	0.0198155	3	1
GO:0032611	interleukin-1 beta production	3.04684e-12	14	1	0.00058647	5	1
GO:0032612	interleukin-1 production	1.60412e-12	15	1	0.00103119	5	1
GO:0032635	interleukin-6 production	2.87189e-14	18	1	0.00257564	5	1
GO:0032642	regulation of chemokine production	1.82718e-15	16	1	0.000374973	5	1
GO:0032649	regulation of interferon-gamma production	9.53309e-08	10	1	0.0198155	3	1
GO:0032651	regulation of interleukin-1 beta production	3.04684e-12	14	1	0.00058647	5	1
GO:0032652	regulation of interleukin-1 production	1.60412e-12	15	1	0.00103119	5	1
GO:0032675	regulation of interleukin-6 production	2.87189e-14	18	1	0.00257564	5	1
GO:0032722	positive regulation of chemokine production	8.75529e-15	14	1	0.000101625	5	1
GO:0032729	positive regulation of interferon-gamma production	2.78588e-08	9	1	0.0453046	2	1
GO:0032731	positive regulation of interleukin-1 beta production	4.40291e-10	10	1	0.000659062	4	1
GO:0032732	positive regulation of interleukin-1 production	2.08121e-09	10	1	0.00110576	4	1
GO:0032755	positive regulation of interleukin-6 production	8.51263e-16	16	1	0.000308258	5	1
GO:0032874	positive regulation of stress-activated MAPK cascade	2.26886e-06	9	1	0.0254616	3	1
GO:0032890	regulation of organic acid transport	0.00193322	4	1	0.0064619	3	1
GO:0032928	regulation of superoxide anion generation	2.71618e-06	5	1	0.000593656	3	1
GO:0032963	collagen metabolic process	0.000255627	6	1	0.000469628	5	1
GO:0032984	protein-containing complex disassembly	0.00226927	7	1	0.00716086	5	1
GO:0033157	regulation of intracellular protein transport	1.1539e-06	12	1	0.027341	4	1
GO:0033173	calcineurin-NFAT signaling cascade	0.000438304	4	1	0.0207072	2	1
GO:0033198	response to ATP	0.000177479	4	1	0.0138296	2	1
GO:0033273	response to vitamin	1.98335e-05	7	1	3.2705e-05	6	1
GO:0033280	response to vitamin D	0.00237317	3	1	0.0150524	2	1
GO:0033559	unsaturated fatty acid metabolic process	6.14174e-12	14	1	1.06638e-06	8	1
GO:0033619	membrane protein proteolysis	1.26915e-05	6	1	0.0321692	2	1
GO:0034101	erythrocyte homeostasis	0.00338506	5	1	0.0268552	3	1
GO:0034329	cell junction assembly	1.95884e-05	14	1	0.00679664	7	1
GO:0034341	response to interferon-gamma	8.91463e-09	12	1	0.00740466	4	1
GO:0034440	lipid oxidation	0.000307191	6	1	6.97869e-06	7	1
GO:0034605	cellular response to heat	1.9353e-08	9	1	9.02772e-05	5	1
GO:0034694	response to prostaglandin	0.0150509	2	1	0.0118942	2	1
GO:0034767	positive regulation of ion transmembrane transport	0.000102727	8	1	7.65711e-05	7	1
GO:0035148	tube formation	7.49309e-06	9	1	0.00842761	4	1
GO:0035196	production of miRNAs involved in gene silencing by miRNA	5.55937e-07	7	1	0.00372388	3	1
GO:0035265	organ growth	1.34463e-11	16	1	0.000661045	6	1
GO:0035270	endocrine system development	3.08152e-08	11	1	0.00100466	5	1
GO:0035303	regulation of dephosphorylation	0.000122753	7	1	0.0263871	3	1
GO:0035305	negative regulation of dephosphorylation	0.0043722	3	1	0.0222855	2	1
GO:0035308	negative regulation of protein dephosphorylation	0.0184678	2	1	0.0144901	2	1
GO:0035747	natural killer cell chemotaxis	0.00230169	2	1	0.0446627	1	1
GO:0035821	modulation of process of other organism	5.44213e-06	8	1	0.00334558	4	1
GO:0035850	epithelial cell differentiation involved in kidney development	0.00483343	3	1	0.00297441	3	1
GO:0035883	enteroendocrine cell differentiation	0.0167222	2	1	0.0131932	2	1
GO:0035924	cellular response to vascular endothelial growth factor stimulus	0.000366775	5	1	0.00789765	3	1
GO:0038179	neurotrophin signaling pathway	1.80114e-05	5	1	0.0157371	2	1
GO:0042116	macrophage activation	4.17738e-10	12	1	6.12891e-05	6	1
GO:0042306	regulation of protein import into nucleus	1.67112e-05	6	1	0.00509531	3	1
GO:0042307	positive regulation of protein import into nucleus	3.19067e-05	5	1	0.00218033	3	1
GO:0042359	vitamin D metabolic process	1.13069e-06	5	1	0.000374973	3	1
GO:0042362	fat-soluble vitamin biosynthetic process	5.52149e-06	4	1	0.00326264	2	1
GO:0042368	vitamin D biosynthetic process	1.88679e-06	4	1	0.00215708	2	1
GO:0042531	positive regulation of tyrosine phosphorylation of STAT protein	2.69766e-12	12	1	0.0425388	2	1
GO:0042554	superoxide anion generation	4.17738e-10	9	1	0.000218458	4	1
GO:0042594	response to starvation	0.00027406	8	1	0.000186298	7	1
GO:0042698	ovulation cycle	3.17591e-05	6	1	8.61085e-05	5	1
GO:0043122	regulation of I-kappaB kinase/NF-kappaB signaling	7.15978e-08	14	1	0.034101	4	1
GO:0043243	positive regulation of protein-containing complex disassembly	0.00237317	3	1	0.00151334	3	1
GO:0043244	regulation of protein-containing complex disassembly	0.0114707	4	1	0.00482526	4	1
GO:0043254	regulation of protein-containing complex assembly	1.22913e-08	19	1	0.00243066	8	1
GO:0043276	anoikis	0.000197162	4	1	0.0144901	2	1
GO:0043279	response to alkaloid	0.00224027	5	1	8.86857e-05	6	1
GO:0043280	positive regulation of cysteine-type endopeptidase activity involved in apoptotic process	0.000127964	7	1	0.0268552	3	1
GO:0043388	positive regulation of DNA binding	1.1551e-05	6	1	3.94706e-05	5	1
GO:0043405	regulation of MAP kinase activity	1.31601e-10	15	1	0.000650563	6	1
GO:0043406	positive regulation of MAP kinase activity	7.60767e-10	12	1	0.0039042	4	1
GO:0043457	regulation of cellular respiration	0.000679577	4	1	0.000313082	4	1
GO:0043524	negative regulation of neuron apoptotic process	8.81215e-07	10	1	0.0016604	5	1
GO:0043618	regulation of transcription from RNA polymerase II promoter in response to stress	0.000588562	4	1	0.0238607	2	1
GO:0043620	regulation of DNA-templated transcription in response to stress	9.78731e-05	5	1	0.0287939	2	1
GO:0043666	regulation of phosphoprotein phosphatase activity	0.00120636	4	1	0.0329396	2	1
GO:0044242	cellular lipid catabolic process	1.22745e-08	14	1	7.25461e-06	9	1
GO:0044282	small molecule catabolic process	0.000100679	12	1	0.000313082	9	1
GO:0044409	entry into host	0.00145432	6	1	0.00191704	5	1
GO:0045137	development of primary sexual characteristics	3.19067e-05	10	1	0.026832	4	1
GO:0045165	cell fate commitment	1.63156e-08	15	1	0.0112953	5	1
GO:0045333	cellular respiration	0.00831013	6	1	0.00788962	5	1
GO:0045445	myoblast differentiation	9.21898e-05	6	1	0.0106499	3	1
GO:0045446	endothelial cell differentiation	1.10918e-05	8	1	0.0221286	3	1
GO:0045599	negative regulation of fat cell differentiation	0.00106802	4	1	0.031231	2	1
GO:0045601	regulation of endothelial cell differentiation	5.83083e-05	5	1	0.0238607	2	1
GO:0045661	regulation of myoblast differentiation	0.000777208	4	1	0.0270237	2	1
GO:0045662	negative regulation of myoblast differentiation	4.92924e-05	4	1	0.00791021	2	1
GO:0045667	regulation of osteoblast differentiation	3.19215e-06	9	1	0.0281596	3	1
GO:0045668	negative regulation of osteoblast differentiation	0.000777208	4	1	0.0270237	2	1
GO:0045670	regulation of osteoclast differentiation	3.02356e-11	11	1	0.000724305	4	1
GO:0045672	positive regulation of osteoclast differentiation	1.60958e-07	6	1	0.000721752	3	1
GO:0045727	positive regulation of translation	0.00089462	6	1	0.0300276	3	1
GO:0045740	positive regulation of DNA replication	0.0242468	2	1	0.0185611	2	1
GO:0045792	negative regulation of cell size	8.16057e-05	3	1	0.0446627	1	1
GO:0045923	positive regulation of fatty acid metabolic process	3.85098e-09	8	1	0.000144524	4	1
GO:0045931	positive regulation of mitotic cell cycle	0.0114707	4	1	0.00482526	4	1
GO:0045932	negative regulation of muscle contraction	0.00960025	2	1	0.000537751	3	1
GO:0045940	positive regulation of steroid metabolic process	4.64346e-10	8	1	0.00103119	3	1
GO:0045986	negative regulation of smooth muscle contraction	0.00462074	2	1	0.000177613	3	1
GO:0046320	regulation of fatty acid oxidation	0.000177479	4	1	4.18489e-06	5	1
GO:0046394	carboxylic acid biosynthetic process	7.37279e-10	18	1	5.3509e-07	12	1
GO:0046395	carboxylic acid catabolic process	0.00921117	6	1	8.66313e-05	8	1
GO:0046425	regulation of receptor signaling pathway via JAK-STAT	4.81566e-07	9	1	0.00308459	4	1
GO:0046427	positive regulation of receptor signaling pathway via JAK-STAT	1.89159e-07	7	1	0.00255697	3	1
GO:0046456	icosanoid biosynthetic process	1.1551e-05	6	1	3.94706e-05	5	1
GO:0046620	regulation of organ growth	6.10608e-08	10	1	0.00334558	4	1
GO:0046622	positive regulation of organ growth	1.1551e-05	6	1	0.031231	2	1
GO:0046677	response to antibiotic	5.83083e-05	5	1	0.0238607	2	1
GO:0046697	decidualization	0.00110756	3	1	3.76208e-05	4	1
GO:0046822	regulation of nucleocytoplasmic transport	6.10608e-08	10	1	0.00334558	4	1
GO:0046824	positive regulation of nucleocytoplasmic transport	1.23902e-07	8	1	0.000659062	4	1
GO:0048009	insulin-like growth factor receptor signaling pathway	0.000261541	4	1	0.0164477	2	1
GO:0048016	inositol phosphate-mediated signaling	0.00100491	4	1	0.00421311	3	1
GO:0048143	astrocyte activation	6.70878e-05	4	1	4.25299e-08	6	1
GO:0048246	macrophage chemotaxis	0.000287905	4	1	0.0171659	2	1
GO:0048638	regulation of developmental growth	5.03953e-13	22	1	2.12896e-09	15	1
GO:0048639	positive regulation of developmental growth	7.69995e-08	12	1	0.000598016	6	1
GO:0048708	astrocyte differentiation	5.40311e-09	10	1	1.01213e-07	8	1
GO:0048754	branching morphogenesis of an epithelial tube	1.80263e-08	12	1	0.000319955	6	1
GO:0050679	positive regulation of epithelial cell proliferation	7.54179e-16	21	1	4.00827e-05	8	1
GO:0050730	regulation of peptidyl-tyrosine phosphorylation	4.91742e-19	26	1	0.000830286	7	1
GO:0050731	positive regulation of peptidyl-tyrosine phosphorylation	1.51874e-17	22	1	0.00440887	5	1
GO:0050767	regulation of neurogenesis	3.6811e-08	17	1	1.04099e-05	11	1
GO:0050768	negative regulation of neurogenesis	0.00102247	6	1	0.00725121	4	1
GO:0050769	positive regulation of neurogenesis	2.19668e-08	14	1	1.01061e-05	9	1
GO:0050796	regulation of insulin secretion	4.52957e-08	12	1	9.55538e-06	8	1
GO:0050805	negative regulation of synaptic transmission	0.0120818	3	1	0.000924417	4	1
GO:0050810	regulation of steroid biosynthetic process	3.26642e-06	7	1	0.0068976	3	1
GO:0050830	defense response to Gram-positive bacterium	0.000223066	6	1	0.0157504	3	1
GO:0050848	regulation of calcium-mediated signaling	4.57327e-05	6	1	0.00789765	3	1
GO:0050866	negative regulation of cell activation	1.77619e-05	10	1	0.000262236	7	1
GO:0050869	negative regulation of B cell activation	0.000197162	4	1	0.0144901	2	1
GO:0050901	leukocyte tethering or rolling	2.8122e-08	7	1	0.0138296	2	1
GO:0050918	positive chemotaxis	1.34741e-08	9	1	0.0405843	2	1
GO:0050926	regulation of positive chemotaxis	7.70301e-05	4	1	0.00949163	2	1
GO:0050927	positive regulation of positive chemotaxis	6.70878e-05	4	1	0.00895	2	1
GO:0051043	regulation of membrane protein ectodomain proteolysis	2.71618e-06	5	1	0.00842761	2	1
GO:0051044	positive regulation of membrane protein ectodomain proteolysis	1.25017e-05	4	1	0.00448594	2	1
GO:0051052	regulation of DNA metabolic process	5.33873e-09	18	1	0.00347597	7	1
GO:0051054	positive regulation of DNA metabolic process	4.58436e-08	13	1	0.00500243	5	1
GO:0051099	positive regulation of binding	8.80046e-09	13	1	1.71572e-06	9	1
GO:0051546	keratinocyte migration	0.000475927	3	1	0.00588651	2	1
GO:0051591	response to cAMP	0.000150587	6	1	0.0132605	3	1
GO:0051651	maintenance of location in cell	8.84439e-08	13	1	0.00148753	6	1
GO:0051701	biological process involved in interaction with host	0.00139238	7	1	0.00517982	5	1
GO:0051702	biological process involved in interaction with symbiont	0.000158703	6	1	0.0136103	3	1
GO:0051767	nitric-oxide synthase biosynthetic process	2.24003e-11	8	1	0.000420852	3	1
GO:0051769	regulation of nitric-oxide synthase biosynthetic process	2.24003e-11	8	1	0.000420852	3	1
GO:0051770	positive regulation of nitric-oxide synthase biosynthetic process	1.39235e-10	7	1	0.000212044	3	1
GO:0051851	modulation by host of symbiont process	0.000163962	5	1	0.0347229	2	1
GO:0051881	regulation of mitochondrial membrane potential	0.00263815	4	1	0.00807394	3	1
GO:0051899	membrane depolarization	0.0037203	4	1	0.0103613	3	1
GO:0051928	positive regulation of calcium ion transport	0.000540793	6	1	0.0238607	3	1
GO:0051961	negative regulation of nervous system development	0.000239432	7	1	0.00796588	4	1
GO:0051962	positive regulation of nervous system development	1.90266e-07	14	1	3.82467e-05	9	1
GO:0052126	movement in host environment	0.00272095	6	1	0.0031608	5	1
GO:0055094	response to lipoprotein particle	0.00223302	3	1	9.02772e-05	4	1
GO:0060078	regulation of postsynaptic membrane potential	0.00418818	5	1	3.17163e-08	10	1
GO:0060079	excitatory postsynaptic potential	0.0013076	5	1	4.53846e-06	7	1
GO:0060147	regulation of posttranscriptional gene silencing	7.74606e-06	6	1	0.000374973	4	1
GO:0060149	negative regulation of posttranscriptional gene silencing	9.89477e-08	6	1	0.000593656	3	1
GO:0060249	anatomical structure homeostasis	1.73328e-07	15	1	0.00193857	7	1
GO:0060251	regulation of glial cell proliferation	1.80114e-05	5	1	0.000109453	4	1
GO:0060252	positive regulation of glial cell proliferation	2.93667e-05	4	1	0.000374973	3	1
GO:0060401	cytosolic calcium ion transport	3.32928e-05	9	1	0.000120891	7	1
GO:0060425	lung morphogenesis	6.30406e-06	6	1	0.00341778	3	1
GO:0060441	epithelial tube branching involved in lung morphogenesis	0.00148141	3	1	0.0112953	2	1
GO:0060541	respiratory system development	3.58424e-07	12	1	0.001181	6	1
GO:0060674	placenta blood vessel development	0.0150509	2	1	0.0118942	2	1
GO:0060688	regulation of morphogenesis of a branching structure	7.67388e-05	5	1	0.000330276	4	1
GO:0060711	labyrinthine layer development	0.00413844	3	1	0.0214997	2	1
GO:0060716	labyrinthine layer blood vessel development	0.0063446	2	1	0.00538624	2	1
GO:0060964	regulation of gene silencing by miRNA	5.64147e-06	6	1	0.000313082	4	1
GO:0060965	negative regulation of gene silencing by miRNA	6.10608e-08	6	1	0.000478919	3	1
GO:0060966	regulation of gene silencing by RNA	8.6288e-06	6	1	0.00039976	4	1
GO:0060967	negative regulation of gene silencing by RNA	9.89477e-08	6	1	0.000593656	3	1
GO:0060968	regulation of gene silencing	7.70301e-05	6	1	0.00152936	4	1
GO:0060969	negative regulation of gene silencing	3.05422e-07	6	1	0.000950526	3	1
GO:0061005	cell differentiation involved in kidney development	0.00768828	3	1	0.00452633	3	1
GO:0061138	morphogenesis of a branching epithelium	1.54324e-08	13	1	0.000724305	6	1
GO:0061180	mammary gland epithelium development	2.94635e-05	6	1	6.43983e-06	6	1
GO:0061564	axon development	5.50989e-05	14	1	0.00115146	9	1
GO:0061756	leukocyte adhesion to vascular endothelial cell	8.64624e-12	11	1	0.00452633	3	1
GO:0061844	antimicrobial humoral immune response mediated by antimicrobial peptide	0.0165283	3	1	0.00925059	3	1
GO:0070304	positive regulation of stress-activated protein kinase signaling cascade	2.55169e-06	9	1	0.0263871	3	1
GO:0070542	response to fatty acid	0.000214152	5	1	6.792e-05	5	1
GO:0070588	calcium ion transmembrane transport	0.00358104	8	1	0.00187717	7	1
GO:0070661	leukocyte proliferation	1.46289e-24	33	1	0.022006	5	1
GO:0070663	regulation of leukocyte proliferation	4.12879e-23	29	1	0.0327448	4	1
GO:0070849	response to epidermal growth factor	5.64147e-06	6	1	0.000313082	4	1
GO:0070884	regulation of calcineurin-NFAT signaling cascade	0.000197162	4	1	0.0144901	2	1
GO:0070918	production of small RNA involved in gene silencing by RNA	7.12476e-07	7	1	0.00407024	3	1
GO:0070920	regulation of production of small RNA involved in gene silencing by RNA	1.60958e-07	6	1	0.000721752	3	1
GO:0071229	cellular response to acid chemical	7.26995e-05	6	1	0.00949163	3	1
GO:0071230	cellular response to amino acid stimulus	0.000328768	5	1	0.0446627	2	1
GO:0071312	cellular response to alkaloid	0.00369909	3	1	0.00230914	3	1
GO:0071346	cellular response to interferon-gamma	1.51564e-07	10	1	0.00448594	4	1
GO:0071364	cellular response to epidermal growth factor stimulus	0.000508684	4	1	0.00268669	3	1
GO:0071379	cellular response to prostaglandin stimulus	0.00757736	2	1	0.00633833	2	1
GO:0071402	cellular response to lipoprotein particle stimulus	0.00255402	3	1	0.000109453	4	1
GO:0071492	cellular response to UV-A	0.00270822	2	1	7.65711e-05	3	1
GO:0071559	response to transforming growth factor beta	2.6971e-10	17	1	0.00306124	6	1
GO:0071560	cellular response to transforming growth factor beta stimulus	1.90268e-10	17	1	0.00278451	6	1
GO:0071604	transforming growth factor beta production	2.7646e-06	6	1	0.0207072	2	1
GO:0071622	regulation of granulocyte chemotaxis	0.000777208	4	1	0.0270237	2	1
GO:0071634	regulation of transforming growth factor beta production	2.16227e-06	6	1	0.0192974	2	1
GO:0071636	positive regulation of transforming growth factor beta production	0.000797109	3	1	0.00791021	2	1
GO:0072001	renal system development	6.10038e-07	14	1	0.00575885	6	1
GO:0072175	epithelial tube formation	2.3132e-05	8	1	0.00617102	4	1
GO:0072329	monocarboxylic acid catabolic process	0.00274909	5	1	0.000858845	5	1
GO:0072330	monocarboxylic acid biosynthetic process	1.89235e-12	18	1	7.25461e-06	9	1
GO:0072567	chemokine (C-X-C motif) ligand 2 production	0.00757736	2	1	0.00633833	2	1
GO:0072678	T cell migration	2.49922e-06	7	1	0.0405843	2	1
GO:0090049	regulation of cell migration involved in sprouting angiogenesis	0.00309987	4	1	0.00895889	3	1
GO:0090050	positive regulation of cell migration involved in sprouting angiogenesis	0.000216585	4	1	0.00151334	3	1
GO:0090257	regulation of muscle system process	2.8148e-06	12	1	0.000659062	7	1
GO:0090316	positive regulation of intracellular protein transport	2.01202e-06	10	1	0.0104481	4	1
GO:0090322	regulation of superoxide metabolic process	1.80114e-05	5	1	0.00163417	3	1
GO:0097237	cellular response to toxic substance	1.55193e-05	8	1	0.00517982	4	1
GO:0097242	amyloid-beta clearance	2.28138e-05	5	1	0.000131616	4	1
GO:0097305	response to alcohol	3.00455e-16	23	1	0.000130399	8	1
GO:0097720	calcineurin-mediated signaling	0.000631885	4	1	0.0246488	2	1
GO:0098754	detoxification	5.75439e-05	8	1	0.00196295	5	1
GO:0098773	skin epidermis development	9.78731e-05	6	1	0.0108923	3	1
GO:0098869	cellular oxidant detoxification	3.1963e-05	7	1	0.0157504	3	1
GO:0099565	chemical synaptic transmission, postsynaptic	0.00163006	5	1	6.27459e-06	7	1
GO:0099601	regulation of neurotransmitter receptor activity	0.000201692	5	1	6.39999e-05	5	1
GO:0101023	vascular endothelial cell proliferation	0.000588562	4	1	0.0238607	2	1
GO:0106056	regulation of calcineurin-mediated signaling	0.000216585	4	1	0.0150524	2	1
GO:0110148	biomineralization	2.13541e-05	9	1	0.00291223	5	1
GO:0120254	olefinic compound metabolic process	1.39807e-06	10	1	7.54896e-08	10	1
GO:1900015	regulation of cytokine production involved in inflammatory response	3.6868e-07	8	1	0.000107479	5	1
GO:1900120	regulation of receptor binding	0.000705919	3	1	0.00740466	2	1
GO:1900221	regulation of amyloid-beta clearance	8.75981e-07	5	1	0.000330011	3	1
GO:1900222	negative regulation of amyloid-beta clearance	0.00270822	2	1	7.65711e-05	3	1
GO:1901222	regulation of NIK/NF-kappaB signaling	9.53309e-08	10	1	0.0198155	3	1
GO:1901224	positive regulation of NIK/NF-kappaB signaling	2.72086e-07	8	1	0.0068976	3	1
GO:1901361	organic cyclic compound catabolic process	0.0142706	9	1	0.013449	7	1
GO:1901617	organic hydroxy compound biosynthetic process	4.0557e-08	14	1	0.00856835	5	1
GO:1901654	response to ketone	4.35381e-12	17	1	0.000968161	6	1
GO:1901655	cellular response to ketone	0.00110748	5	1	0.0142317	3	1
GO:1901888	regulation of cell junction assembly	2.40251e-06	11	1	0.00528477	5	1
GO:1901889	negative regulation of cell junction assembly	0.00015903	4	1	0.0131932	2	1
GO:1901989	positive regulation of cell cycle phase transition	0.00984724	4	1	0.00420754	4	1
GO:1901992	positive regulation of mitotic cell cycle phase transition	0.023987	3	1	0.00230914	4	1
GO:1902808	positive regulation of cell cycle G1/S phase transition	0.00802862	3	1	0.00472449	3	1
GO:1903131	mononuclear cell differentiation	8.05138e-20	32	1	0.0204647	6	1
GO:1903364	positive regulation of cellular protein catabolic process	0.00162635	6	1	0.0398176	3	1
GO:1903798	regulation of production of miRNAs involved in gene silencing by miRNA	1.27153e-07	6	1	0.000659062	3	1
GO:1903799	negative regulation of production of miRNAs involved in gene silencing by miRNA	5.40311e-09	6	1	0.00407571	2	1
GO:1904031	positive regulation of cyclin-dependent protein kinase activity	0.0176124	2	1	0.0138296	2	1
GO:1904037	positive regulation of epithelial cell apoptotic process	0.00369909	3	1	0.0200398	2	1
GO:1904064	positive regulation of cation transmembrane transport	5.50989e-05	8	1	0.000319955	6	1
GO:1904589	regulation of protein import	2.13541e-05	6	1	0.00567675	3	1
GO:1904591	positive regulation of protein import	3.95788e-05	5	1	0.00243875	3	1
GO:1904645	response to amyloid-beta	3.47767e-09	9	1	2.78878e-06	6	1
GO:1904892	regulation of receptor signaling pathway via STAT	1.08051e-08	11	1	0.000662002	5	1
GO:1904894	positive regulation of receptor signaling pathway via STAT	1.06749e-09	9	1	0.00326264	3	1
GO:1904994	regulation of leukocyte adhesion to vascular endothelial cell	1.77539e-10	9	1	0.0185611	2	1
GO:1904996	positive regulation of leukocyte adhesion to vascular endothelial cell	1.04096e-10	8	1	0.00895	2	1
GO:1905330	regulation of morphogenesis of an epithelium	2.27195e-06	7	1	7.23636e-05	5	1
GO:1905517	macrophage migration	1.05243e-05	6	1	0.00421311	3	1
GO:1905562	regulation of vascular endothelial cell proliferation	0.000588562	4	1	0.0238607	2	1
GO:1990089	response to nerve growth factor	0.000123608	5	1	2.78878e-06	6	1
GO:1990090	cellular response to nerve growth factor stimulus	9.78731e-05	5	1	2.1159e-06	6	1
GO:1990748	cellular detoxification	9.87179e-06	8	1	0.00431152	4	1
GO:1990776	response to angiotensin	6.35301e-12	9	1	0.000867976	3	1
GO:2000027	regulation of animal organ morphogenesis	0.00302516	5	1	0.00529727	4	1
GO:2000142	regulation of DNA-templated transcription, initiation	2.88272e-05	5	1	0.00209878	3	1
GO:2000144	positive regulation of DNA-templated transcription, initiation	9.03131e-06	5	1	0.00112149	3	1
GO:2000191	regulation of fatty acid transport	0.00191168	3	1	0.00121588	3	1
GO:2000272	negative regulation of signaling receptor activity	0.00183917	4	1	0.000804316	4	1
GO:2000273	positive regulation of signaling receptor activity	2.19629e-07	7	1	0.00268669	3	1
GO:2000310	regulation of NMDA receptor activity	5.75812e-05	4	1	2.78478e-05	4	1
GO:2000341	regulation of chemokine (C-X-C motif) ligand 2 production	0.00757736	2	1	0.00633833	2	1
GO:2000343	positive regulation of chemokine (C-X-C motif) ligand 2 production	0.00270822	2	1	0.00250605	2	1
GO:2000696	regulation of epithelial cell differentiation involved in kidney development	0.000355694	3	1	0.000250891	3	1
GO:2001056	positive regulation of cysteine-type endopeptidase activity	0.000265425	7	1	0.0359337	3	1
GO:2001259	positive regulation of cation channel activity	5.25786e-05	6	1	0.000127049	5	1
GO:0001952	regulation of cell-matrix adhesion	0.000122753	7	0	0.0263871	3	1
GO:0002679	respiratory burst involved in defense response	0.00462074	2	0	0.00407571	2	1
GO:0006090	pyruvate metabolic process	0.00163006	5	0	6.12891e-05	6	1
GO:0006096	glycolytic process	0.000555459	5	0	1.65839e-05	6	1
GO:0006110	regulation of glycolytic process	4.86176e-05	5	0	1.56927e-05	5	1
GO:0006140	regulation of nucleotide metabolic process	0.000103455	6	0	2.01103e-06	7	1
GO:0006165	nucleoside diphosphate phosphorylation	0.00125334	5	0	4.46822e-05	6	1
GO:0006757	ATP generation from ADP	0.000586145	5	0	1.74665e-05	6	1
GO:0007160	cell-matrix adhesion	7.58798e-06	11	0	0.00814858	5	1
GO:0007263	nitric oxide mediated signal transduction	0.00122951	3	0	4.27336e-05	4	1
GO:0007569	cell aging	4.45315e-09	12	0	0.0281596	3	1
GO:0007596	blood coagulation	0.00193918	7	0	0.00640803	5	1
GO:0007599	hemostasis	0.00217349	7	0	0.00691415	5	1
GO:0007631	feeding behavior	0.00020375	6	0	4.46822e-05	6	1
GO:0009132	nucleoside diphosphate metabolic process	0.00292647	5	0	0.000126457	6	1
GO:0009135	purine nucleoside diphosphate metabolic process	0.00146765	5	0	5.32445e-05	6	1
GO:0009150	purine ribonucleotide metabolic process	0.020334	7	0	0.0038932	7	1
GO:0009179	purine ribonucleoside diphosphate metabolic process	0.00146765	5	0	5.32445e-05	6	1
GO:0009185	ribonucleoside diphosphate metabolic process	0.00163006	5	0	6.12891e-05	6	1
GO:0009259	ribonucleotide metabolic process	0.0244226	7	0	0.00140351	8	1
GO:0009308	amine metabolic process	0.0106502	4	0	0.00448594	4	1
GO:0010677	negative regulation of cellular carbohydrate metabolic process	0.0261942	2	0	0.00230914	3	1
GO:0014812	muscle cell migration	0.000335159	6	0	0.00058647	5	1
GO:0014909	smooth muscle cell migration	0.000184771	6	0	0.000359823	5	1
GO:0014910	regulation of smooth muscle cell migration	0.000813606	5	0	0.00205298	4	1
GO:0014912	negative regulation of smooth muscle cell migration	0.0261942	2	0	0.0200398	2	1
GO:0016052	carbohydrate catabolic process	0.000330342	7	0	5.02777e-05	7	1
GO:0019934	cGMP-mediated signaling	0.0167222	2	0	0.0131932	2	1
GO:0031346	positive regulation of cell projection organization	0.000216849	11	0	0.0304608	5	1
GO:0031348	negative regulation of defense response	1.82096e-05	11	0	0.000733628	7	1
GO:0031589	cell-substrate adhesion	1.90283e-05	13	0	0.0113987	6	1
GO:0032147	activation of protein kinase activity	4.7234e-10	13	0	0.00122876	5	1
GO:0033627	cell adhesion mediated by integrin	0.00240857	4	0	0.0453046	2	1
GO:0042311	vasodilation	0.00483343	3	0	5.92308e-08	7	1
GO:0042476	odontogenesis	0.0141411	4	0	0.00588651	4	1
GO:0043470	regulation of carbohydrate catabolic process	1.1551e-05	6	0	3.94706e-05	5	1
GO:0045730	respiratory burst	2.02319e-05	5	0	0.0164477	2	1
GO:0045821	positive regulation of glycolytic process	2.41558e-05	4	0	1.20024e-05	4	1
GO:0045912	negative regulation of carbohydrate metabolic process	0.000631885	4	0	0.00311338	3	1
GO:0045981	positive regulation of nucleotide metabolic process	2.7646e-06	6	0	3.40812e-08	7	1
GO:0046031	ADP metabolic process	0.00085324	5	0	2.76944e-05	6	1
GO:0046034	ATP metabolic process	0.000139454	10	0	0.00414244	6	1
GO:0046631	alpha-beta T cell activation	2.78303e-09	13	0	0.0404351	3	1
GO:0046887	positive regulation of hormone secretion	0.000150587	7	0	0.00630419	4	1
GO:0046939	nucleotide phosphorylation	0.0013554	5	0	4.9278e-05	6	1
GO:0050709	negative regulation of protein secretion	0.000347748	5	0	0.0010551	4	1
GO:0050714	positive regulation of protein secretion	6.34021e-08	11	0	0.00682179	4	1
GO:0050728	negative regulation of inflammatory response	6.41947e-07	11	0	0.000101587	7	1
GO:0050795	regulation of behavior	0.00230903	4	0	0.00740466	3	1
GO:0050817	coagulation	0.00217349	7	0	0.00691415	5	1
GO:0050829	defense response to Gram-negative bacterium	1.53254e-06	8	0	0.0117783	3	1
GO:0050878	regulation of body fluid levels	0.000368487	11	0	0.000326166	9	1
GO:0051047	positive regulation of secretion	1.32925e-12	21	0	0.000422108	8	1
GO:0051048	negative regulation of secretion	2.13541e-05	9	0	8.72355e-05	7	1
GO:0051224	negative regulation of protein transport	0.00318381	5	0	0.00551475	4	1
GO:0051354	negative regulation of oxidoreductase activity	0.00255402	3	0	0.0157371	2	1
GO:0055088	lipid homeostasis	6.08759e-11	15	0	1.3138e-06	9	1
GO:0060259	regulation of feeding behavior	0.0134306	2	0	0.0107023	2	1
GO:0060291	long-term synaptic potentiation	0.00020375	6	0	4.27541e-06	7	1
GO:0090025	regulation of monocyte chemotaxis	0.000112991	4	0	0.0112953	2	1
GO:0090026	positive regulation of monocyte chemotaxis	3.51401e-05	4	0	0.00686913	2	1
GO:0090399	replicative senescence	1.58574e-05	4	0	0.00494821	2	1
GO:0106027	neuron projection organization	0.00522825	4	0	0.0132605	3	1
GO:1900076	regulation of cellular response to insulin stimulus	2.08491e-06	7	0	0.0385826	2	1
GO:1900271	regulation of long-term synaptic potentiation	0.000548442	4	0	1.71023e-05	5	1
GO:1900273	positive regulation of long-term synaptic potentiation	0.00960025	2	0	0.000537751	3	1
GO:1900542	regulation of purine nucleotide metabolic process	9.21898e-05	6	0	1.73754e-06	7	1
GO:1900544	positive regulation of purine nucleotide metabolic process	2.7646e-06	6	0	3.40812e-08	7	1
GO:1902041	regulation of extrinsic apoptotic signaling pathway via death domain receptors	7.02187e-05	5	0	0.000313082	4	1
GO:1902042	negative regulation of extrinsic apoptotic signaling pathway via death domain receptors	0.000142256	4	0	6.792e-05	4	1
GO:1903409	reactive oxygen species biosynthetic process	1.57293e-07	8	0	3.50617e-07	7	1
GO:1903426	regulation of reactive oxygen species biosynthetic process	0.00620922	3	0	0.00372388	3	1
GO:1903531	negative regulation of secretion by cell	7.11072e-06	9	0	0.000285574	6	1
GO:1903532	positive regulation of secretion by cell	1.80184e-11	19	0	0.000251573	8	1
GO:1903578	regulation of ATP metabolic process	1.34007e-05	7	0	0.000235124	5	1
GO:1903580	positive regulation of ATP metabolic process	1.43743e-06	6	0	7.43595e-06	5	1
GO:1904036	negative regulation of epithelial cell apoptotic process	7.67388e-05	5	0	2.46197e-05	5	1
GO:1904950	negative regulation of establishment of protein localization	0.00359298	5	0	0.00112529	5	1
GO:2000352	negative regulation of endothelial cell apoptotic process	0.00223302	3	0	0.00140351	3	1
GO:0000086	G2/M transition of mitotic cell cycle	0.0163754	4	0	0.0304286	3	0
GO:0000303	response to superoxide	0.0134306	2	0	0.0107023	2	0
GO:0000305	response to oxygen radical	0.0142538	2	0	0.0112953	2	0
GO:0000723	telomere maintenance	0.00359298	5	0	0.0276895	3	0
GO:0001523	retinoid metabolic process	0.00346804	4	0	1.65839e-05	6	0
GO:0001569	branching involved in blood vessel morphogenesis	0.000216585	4	0	0.0150524	2	0
GO:0001678	cellular glucose homeostasis	0.000587223	7	0	0.0126719	4	0
GO:0001759	organ induction	0.00960025	2	0	0.00791021	2	0
GO:0001837	epithelial to mesenchymal transition	8.63015e-16	19	0	0.040963	3	0
GO:0001889	liver development	0.000256186	7	0	0.00173197	5	0
GO:0001906	cell killing	4.19715e-05	9	0	0.0161162	4	0
GO:0001909	leukocyte mediated cytotoxicity	0.00292647	5	0	0.0246488	3	0
GO:0001954	positive regulation of cell-matrix adhesion	0.000142256	5	0	0.0329396	2	0
GO:0001974	blood vessel remodeling	0.00462074	3	0	0.0231363	2	0
GO:0001990	regulation of systemic arterial blood pressure by hormone	0.0213339	2	0	0.00173197	3	0
GO:0002021	response to dietary excess	0.00089462	3	0	0.00842761	2	0
GO:0002052	positive regulation of neuroblast proliferation	4.92924e-05	4	0	0.00791021	2	0
GO:0002227	innate immune response in mucosa	0.0126221	2	0	0.0101158	2	0
GO:0002244	hematopoietic progenitor cell differentiation	0.00960025	4	0	0.0205981	3	0
GO:0002251	organ or tissue specific immune response	0.000371342	4	0	0.0192974	2	0
GO:0002263	cell activation involved in immune response	1.52072e-11	19	0	0.0145229	5	0
GO:0002275	myeloid cell activation involved in immune response	0.00490125	4	0	0.012611	3	0
GO:0002287	alpha-beta T cell activation involved in immune response	1.21241e-09	10	0	0.0435972	2	0
GO:0002293	alpha-beta T cell differentiation involved in immune response	1.21241e-09	10	0	0.0435972	2	0
GO:0002294	CD4-positive, alpha-beta T cell differentiation involved in immune response	1.06095e-09	10	0	0.0425388	2	0
GO:0002366	leukocyte activation involved in immune response	1.0046e-10	18	0	0.0446627	4	0
GO:0002385	mucosal immune response	0.0222756	2	0	0.0171659	2	0
GO:0002444	myeloid leukocyte mediated immunity	0.0063446	4	0	0.000386345	5	0
GO:0002792	negative regulation of peptide secretion	0.000474854	4	0	0.0214997	2	0
GO:0003007	heart morphogenesis	2.00363e-13	20	0	0.0329891	4	0
GO:0003015	heart process	4.80376e-07	13	0	0.000650563	7	0
GO:0003044	regulation of systemic arterial blood pressure mediated by a chemical signal	0.000588562	4	0	1.88111e-05	5	0
GO:0003073	regulation of systemic arterial blood pressure	0.00110748	5	0	3.74864e-06	7	0
GO:0003081	regulation of systemic arterial blood pressure by renin-angiotensin	0.00960025	2	0	0.00791021	2	0
GO:0003156	regulation of animal organ formation	0.0134306	2	0	0.0107023	2	0
GO:0003170	heart valve development	1.75236e-07	8	0	0.0395916	2	0
GO:0003176	aortic valve development	0.000261541	4	0	0.0164477	2	0
GO:0003179	heart valve morphogenesis	8.03917e-07	7	0	0.030428	2	0
GO:0003180	aortic valve morphogenesis	0.00191168	3	0	0.0131932	2	0
GO:0006066	alcohol metabolic process	2.29382e-13	23	0	4.43587e-05	10	0
GO:0006206	pyrimidine nucleobase metabolic process	0.00516043	2	0	0.00448594	2	0
GO:0006278	RNA-dependent DNA biosynthetic process	0.0027206	4	0	0.00835325	3	0
GO:0006304	DNA modification	0.000499099	6	0	0.00471907	4	0
GO:0006638	neutral lipid metabolic process	3.05531e-10	13	0	0.00578375	4	0
GO:0006639	acylglycerol metabolic process	2.78397e-10	13	0	0.0056612	4	0
GO:0006641	triglyceride metabolic process	1.47195e-11	13	0	0.00283468	4	0
GO:0006644	phospholipid metabolic process	7.58023e-06	14	0	7.68398e-05	10	0
GO:0006650	glycerophospholipid metabolic process	3.57643e-06	13	0	0.00172413	7	0
GO:0006661	phosphatidylinositol biosynthetic process	0.0144164	4	0	0.00603858	4	0
GO:0006695	cholesterol biosynthetic process	0.00013347	5	0	0.0321692	2	0
GO:0006720	isoprenoid metabolic process	0.000428224	6	0	9.68582e-08	9	0
GO:0006721	terpenoid metabolic process	0.000184771	6	0	3.8565e-06	7	0
GO:0006805	xenobiotic metabolic process	8.678e-07	9	0	0.000598883	5	0
GO:0006874	cellular calcium ion homeostasis	2.38739e-06	16	0	2.53928e-06	13	0
GO:0006879	cellular iron ion homeostasis	0.00193322	4	0	0.0415592	2	0
GO:0007004	telomere maintenance via telomerase	0.00212592	4	0	0.0068976	3	0
GO:0007204	positive regulation of cytosolic calcium ion concentration	2.4483e-05	12	0	3.75352e-06	11	0
GO:0007405	neuroblast proliferation	0.000142256	5	0	0.0329396	2	0
GO:0007409	axonogenesis	0.000236793	12	0	0.0190857	6	0
GO:0007519	skeletal muscle tissue development	0.00651654	5	0	0.0398176	3	0
GO:0007586	digestion	0.000176675	7	0	0.0304286	3	0
GO:0007589	body fluid secretion	0.000976548	5	0	0.00230914	4	0
GO:0007595	lactation	0.000588562	4	0	0.00297441	3	0
GO:0007618	mating	0.0232767	2	0	0.00196295	3	0
GO:0007632	visual behavior	7.67388e-05	5	0	0.00341778	3	0
GO:0008203	cholesterol metabolic process	2.04336e-14	17	0	0.000203029	6	0
GO:0008209	androgen metabolic process	0.0150509	2	0	0.0118942	2	0
GO:0008210	estrogen metabolic process	2.28138e-05	5	0	7.43595e-06	5	0
GO:0008306	associative learning	6.40528e-05	6	0	0.00895889	3	0
GO:0008542	visual learning	4.38882e-05	5	0	0.00255697	3	0
GO:0008584	male gonad development	0.00106	6	0	0.0323868	3	0
GO:0008654	phospholipid biosynthetic process	0.00397196	7	0	0.000667895	7	0
GO:0009112	nucleobase metabolic process	0.0184678	2	0	0.0144901	2	0
GO:0009404	toxin metabolic process	0.000414116	3	0	0.000291327	3	0
GO:0009409	response to cold	0.000679577	4	0	0.00326264	3	0
GO:0009620	response to fungus	0.00871743	3	0	0.0347229	2	0
GO:0009755	hormone-mediated signaling pathway	0.00385477	6	0	0.000879285	6	0
GO:0009791	post-embryonic development	7.26995e-05	6	0	0.00949163	3	0
GO:0009950	dorsal/ventral axis specification	8.16057e-05	3	0	0.0446627	1	0
GO:0010039	response to iron ion	0.0167222	2	0	0.0131932	2	0
GO:0010092	specification of animal organ identity	0.0203723	2	0	0.0157371	2	0
GO:0010332	response to gamma radiation	3.47767e-09	9	0	0.00440958	3	0
GO:0010508	positive regulation of autophagy	2.03317e-06	9	0	0.000914729	5	0
GO:0010517	regulation of phospholipase activity	2.94635e-05	6	0	8.04766e-05	5	0
GO:0010518	positive regulation of phospholipase activity	1.1551e-05	6	0	3.94706e-05	5	0
GO:0010524	positive regulation of calcium ion transport into cytosol	0.00680876	3	0	0.0296093	2	0
GO:0010543	regulation of platelet activation	0.000344524	4	0	0.0185611	2	0
GO:0010657	muscle cell apoptotic process	1.54413e-05	7	0	0.00205298	4	0
GO:0010660	regulation of muscle cell apoptotic process	1.08594e-05	7	0	0.00172413	4	0
GO:0010661	positive regulation of muscle cell apoptotic process	0.000197162	4	0	0.00140351	3	0
GO:0010712	regulation of collagen metabolic process	0.00483343	3	0	0.0238607	2	0
GO:0010742	macrophage derived foam cell differentiation	1.13751e-10	9	0	7.43595e-06	5	0
GO:0010743	regulation of macrophage derived foam cell differentiation	2.26251e-08	7	0	3.75352e-06	5	0
GO:0010744	positive regulation of macrophage derived foam cell differentiation	0.000475927	3	0	0.000330011	3	0
GO:0010745	negative regulation of macrophage derived foam cell differentiation	5.52149e-06	4	0	0.00326264	2	0
GO:0010799	regulation of peptidyl-threonine phosphorylation	0.00483343	3	0	0.0238607	2	0
GO:0010800	positive regulation of peptidyl-threonine phosphorylation	0.00161516	3	0	0.0118942	2	0
GO:0010833	telomere maintenance via telomere lengthening	0.00346804	4	0	0.0097797	3	0
GO:0010863	positive regulation of phospholipase C activity	2.88272e-05	5	0	0.00209878	3	0
GO:0010884	positive regulation of lipid storage	0.00135302	3	0	0.0107023	2	0
GO:0014072	response to isoquinoline alkaloid	0.0184678	2	0	0.0144901	2	0
GO:0014706	striated muscle tissue development	1.94611e-14	25	0	0.00140351	8	0
GO:0015748	organophosphate ester transport	5.02674e-06	9	0	0.0319403	3	0
GO:0015844	monoamine transport	0.0189616	3	0	0.00172413	4	0
GO:0015850	organic hydroxy compound transport	3.03268e-16	24	0	5.02777e-05	9	0
GO:0015914	phospholipid transport	2.78521e-07	9	0	0.0142317	3	0
GO:0015918	sterol transport	3.36532e-17	19	0	0.00588651	4	0
GO:0016101	diterpenoid metabolic process	0.00430021	4	0	2.13122e-06	7	0
GO:0016125	sterol metabolic process	1.04865e-13	17	0	4.74621e-05	7	0
GO:0016126	sterol biosynthetic process	0.000214152	5	0	0.0385826	2	0
GO:0016202	regulation of striated muscle tissue development	0.000261541	4	0	0.00173197	3	0
GO:0016233	telomere capping	0.00310384	3	0	0.0178911	2	0
GO:0016239	positive regulation of macroautophagy	1.89124e-06	7	0	0.00567675	3	0
GO:0016571	histone methylation	0.00462499	5	0	0.0323868	3	0
GO:0019373	epoxygenase P450 pathway	8.75981e-07	5	0	1.20024e-05	4	0
GO:0019430	removal of superoxide radicals	0.00960025	2	0	0.00791021	2	0
GO:0019433	triglyceride catabolic process	3.05422e-07	6	0	0.0112953	2	0
GO:0019748	secondary metabolic process	0.00903922	3	0	0.00529727	3	0
GO:0021700	developmental maturation	7.53538e-06	12	0	0.00110802	7	0
GO:0022600	digestive system process	3.80733e-05	7	0	0.0168574	3	0
GO:0030048	actin filament-based movement	0.00318381	5	0	0.0259708	3	0
GO:0030168	platelet activation	0.000559554	6	0	0.0242061	3	0
GO:0030278	regulation of ossification	1.17857e-08	11	0	0.00420754	4	0
GO:0030301	cholesterol transport	4.7085e-18	19	0	0.021683	3	0
GO:0030431	sleep	0.0167222	2	0	0.0131932	2	0
GO:0030501	positive regulation of bone mineralization	0.00329105	3	0	0.0185611	2	0
GO:0030518	intracellular steroid hormone receptor signaling pathway	0.00230169	5	0	0.0213377	3	0
GO:0030520	intracellular estrogen receptor signaling pathway	0.00680876	3	0	0.00407024	3	0
GO:0030522	intracellular receptor signaling pathway	4.58055e-06	12	0	0.000843049	7	0
GO:0030534	adult behavior	0.0141411	4	0	0.00109739	5	0
GO:0030808	regulation of nucleotide biosynthetic process	0.0261942	2	0	0.00230914	3	0
GO:0030810	positive regulation of nucleotide biosynthetic process	0.0103373	2	0	0.000593656	3	0
GO:0030850	prostate gland development	0.0043722	3	0	0.00268669	3	0
GO:0030902	hindbrain development	0.00145432	6	0	0.0376463	3	0
GO:0031056	regulation of histone modification	9.14331e-06	9	0	0.0381902	3	0
GO:0031060	regulation of histone methylation	0.00212592	4	0	0.0068976	3	0
GO:0031099	regeneration	2.78626e-07	12	0	0.00476183	5	0
GO:0031100	animal organ regeneration	4.33415e-08	9	0	0.00851211	3	0
GO:0031128	developmental induction	0.0184678	2	0	0.0144901	2	0
GO:0031341	regulation of cell killing	2.87795e-05	7	0	0.0150524	3	0
GO:0031640	killing of cells of other organism	0.0117042	3	0	0.00670133	3	0
GO:0031644	regulation of nervous system process	0.000230405	7	0	0.000257282	6	0
GO:0032095	regulation of response to food	0.0063446	2	0	0.00538624	2	0
GO:0032098	regulation of appetite	0.000705919	3	0	0.000478919	3	0
GO:0032104	regulation of response to extracellular stimulus	0.0111	2	0	0.00895	2	0
GO:0032107	regulation of response to nutrient levels	0.0111	2	0	0.00895	2	0
GO:0032200	telomere organization	0.007126	5	0	0.0421694	3	0
GO:0032204	regulation of telomere maintenance	0.000529778	5	0	0.00949163	3	0
GO:0032206	positive regulation of telomere maintenance	0.000832036	4	0	0.00372388	3	0
GO:0032210	regulation of telomere maintenance via telomerase	0.00089105	4	0	0.0038932	3	0
GO:0032212	positive regulation of telomere maintenance via telomerase	0.000197162	4	0	0.00140351	3	0
GO:0032259	methylation	0.00278283	9	0	0.0010336	8	0
GO:0032309	icosanoid secretion	0.0043722	3	0	0.00268669	3	0
GO:0032640	tumor necrosis factor production	3.0172e-19	23	0	0.0145297	4	0
GO:0032680	regulation of tumor necrosis factor production	3.0172e-19	23	0	0.0145297	4	0
GO:0032760	positive regulation of tumor necrosis factor production	2.32415e-16	17	0	0.0164508	3	0
GO:0032930	positive regulation of superoxide anion generation	2.93667e-05	4	0	0.00633833	2	0
GO:0032964	collagen biosynthetic process	0.00589946	3	0	0.0270237	2	0
GO:0032965	regulation of collagen biosynthetic process	0.00369909	3	0	0.0200398	2	0
GO:0033044	regulation of chromosome organization	0.00361649	6	0	0.0158423	4	0
GO:0033344	cholesterol efflux	5.78636e-15	14	0	0.0435972	2	0
GO:0033555	multicellular organismal response to stress	0.0129304	3	0	0.00101181	4	0
GO:0033574	response to testosterone	0.0261942	2	0	0.00230914	3	0
GO:0033598	mammary gland epithelial cell proliferation	0.0118337	2	0	0.000721752	3	0
GO:0034308	primary alcohol metabolic process	0.00141341	5	0	0.000430122	5	0
GO:0034367	protein-containing complex remodeling	4.41223e-18	13	0	3.75352e-06	5	0
GO:0034368	protein-lipid complex remodeling	1.74107e-18	13	0	2.8811e-06	5	0
GO:0034369	plasma lipoprotein particle remodeling	1.74107e-18	13	0	2.8811e-06	5	0
GO:0034374	low-density lipoprotein particle remodeling	8.23072e-09	6	0	6.50746e-06	4	0
GO:0034377	plasma lipoprotein particle assembly	4.44928e-12	9	0	0.0101158	2	0
GO:0034379	very-low-density lipoprotein particle assembly	0.000107155	3	0	0.00250605	2	0
GO:0034381	plasma lipoprotein particle clearance	6.33334e-07	7	0	0.0038932	3	0
GO:0034383	low-density lipoprotein particle clearance	0.0184678	2	0	0.00140351	3	0
GO:0034390	smooth muscle cell apoptotic process	7.72334e-06	5	0	0.0118942	2	0
GO:0034391	regulation of smooth muscle cell apoptotic process	7.72334e-06	5	0	0.0118942	2	0
GO:0034393	positive regulation of smooth muscle cell apoptotic process	0.00516043	2	0	0.00448594	2	0
GO:0034754	cellular hormone metabolic process	0.000927793	6	0	3.15969e-06	8	0
GO:0035051	cardiocyte differentiation	2.41247e-11	15	0	0.00969246	4	0
GO:0035162	embryonic hemopoiesis	4.92924e-05	4	0	0.00791021	2	0
GO:0035264	multicellular organism growth	3.97226e-07	10	0	2.16602e-05	7	0
GO:0035376	sterol import	8.16057e-05	3	0	0.0446627	1	0
GO:0035902	response to immobilization stress	0.00100017	3	0	0.00895	2	0
GO:0035994	response to muscle stretch	7.78711e-08	6	0	0.00791021	2	0
GO:0038083	peptidyl-tyrosine autophosphorylation	3.51401e-05	4	0	0.000420852	3	0
GO:0038166	angiotensin-activated signaling pathway	0.000210715	3	0	0.00367606	2	0
GO:0040014	regulation of multicellular organism growth	1.82096e-05	6	0	4.12102e-06	6	0
GO:0040036	regulation of fibroblast growth factor receptor signaling pathway	0.0213339	2	0	0.0164477	2	0
GO:0042157	lipoprotein metabolic process	5.65136e-09	12	0	0.00652075	4	0
GO:0042159	lipoprotein catabolic process	0.00462074	2	0	0.00407571	2	0
GO:0042178	xenobiotic catabolic process	6.13059e-08	7	0	0.00173197	3	0
GO:0042445	hormone metabolic process	4.29539e-06	11	0	1.16377e-06	10	0
GO:0042572	retinol metabolic process	0.000724964	4	0	2.46197e-05	5	0
GO:0042573	retinoic acid metabolic process	0.00223302	3	0	0.00140351	3	0
GO:0042596	fear response	0.0222756	2	0	0.0171659	2	0
GO:0042632	cholesterol homeostasis	5.08298e-13	14	0	3.74864e-06	7	0
GO:0042743	hydrogen peroxide metabolic process	7.69995e-08	8	0	4.57883e-05	5	0
GO:0042752	regulation of circadian rhythm	0.0027024	5	0	0.000834328	5	0
GO:0042759	long-chain fatty acid biosynthetic process	1.15444e-08	7	0	2.49998e-06	5	0
GO:0043267	negative regulation of potassium ion transport	0.00310384	3	0	0.0178911	2	0
GO:0043278	response to morphine	0.0184678	2	0	0.0144901	2	0
GO:0043330	response to exogenous dsRNA	0.000679577	4	0	0.0254416	2	0
GO:0043331	response to dsRNA	0.000114113	5	0	0.030428	2	0
GO:0043370	regulation of CD4-positive, alpha-beta T cell differentiation	6.98127e-06	6	0	0.0270237	2	0
GO:0043401	steroid hormone mediated signaling pathway	0.00411246	5	0	0.00130909	5	0
GO:0043407	negative regulation of MAP kinase activity	0.00127727	4	0	0.033829	2	0
GO:0043414	macromolecule methylation	0.00379614	8	0	0.0215353	5	0
GO:0043500	muscle adaptation	1.69433e-06	9	0	0.00482526	4	0
GO:0043502	regulation of muscle adaptation	0.00616402	4	0	0.0148223	3	0
GO:0043627	response to estrogen	3.89258e-08	9	0	1.11017e-05	6	0
GO:0044728	DNA methylation or demethylation	0.000213766	6	0	0.00283468	4	0
GO:0044839	cell cycle G2/M phase transition	0.020334	4	0	0.0359337	3	0
GO:0044848	biological phase	0.00230169	2	0	0.0446627	1	0
GO:0045017	glycerolipid biosynthetic process	0.00389785	7	0	0.000659062	7	0
GO:0045348	positive regulation of MHC class II biosynthetic process	2.89174e-08	5	0	0.0446627	1	0
GO:0045453	bone resorption	0.000228223	5	0	0.000761885	4	0
GO:0045471	response to ethanol	4.26403e-06	9	0	0.00134228	5	0
GO:0045664	regulation of neuron differentiation	0.0011606	7	0	0.0180653	4	0
GO:0045685	regulation of glial cell differentiation	5.626e-05	6	0	0.00851211	3	0
GO:0045777	positive regulation of blood pressure	0.0242468	2	0	0.00209878	3	0
GO:0045778	positive regulation of ossification	7.02187e-05	5	0	0.0254416	2	0
GO:0045844	positive regulation of striated muscle tissue development	0.00757736	2	0	0.000374973	3	0
GO:0045898	regulation of RNA polymerase II transcription preinitiation complex assembly	8.16057e-05	3	0	0.00215708	2	0
GO:0045926	negative regulation of growth	1.05035e-08	15	0	0.00273756	6	0
GO:0046321	positive regulation of fatty acid oxidation	0.00462074	2	0	0.00407571	2	0
GO:0046461	neutral lipid catabolic process	8.53897e-08	7	0	0.0178911	2	0
GO:0046464	acylglycerol catabolic process	8.53897e-08	7	0	0.0178911	2	0
GO:0046470	phosphatidylcholine metabolic process	3.47674e-08	9	0	0.00807394	3	0
GO:0046474	glycerophospholipid biosynthetic process	0.0016821	7	0	0.00588651	5	0
GO:0046486	glycerolipid metabolic process	5.43633e-10	20	0	9.02772e-05	10	0
GO:0046488	phosphatidylinositol metabolic process	0.0248134	4	0	0.0102404	4	0
GO:0046503	glycerolipid catabolic process	1.18807e-08	9	0	0.00608204	3	0
GO:0046546	development of primary male sexual characteristics	0.00109553	6	0	0.0329128	3	0
GO:0046621	negative regulation of organ growth	0.0232767	2	0	0.0178911	2	0
GO:0046637	regulation of alpha-beta T cell differentiation	2.97745e-06	7	0	0.0425388	2	0
GO:0046661	male sex differentiation	0.000474854	7	0	0.0113091	4	0
GO:0046676	negative regulation of insulin secretion	0.00290488	3	0	0.0171659	2	0
GO:0046685	response to arsenic-containing substance	0.00206851	3	0	0.0138296	2	0
GO:0046688	response to copper ion	3.5527e-05	5	0	0.00230914	3	0
GO:0046718	viral entry into host cell	0.00500654	5	0	0.00789765	4	0
GO:0046849	bone remodeling	1.66066e-07	9	0	0.00212452	4	0
GO:0046850	regulation of bone remodeling	0.00589946	3	0	0.0270237	2	0
GO:0046888	negative regulation of hormone secretion	0.000214152	5	0	0.0385826	2	0
GO:0046916	cellular transition metal ion homeostasis	0.000412493	6	0	0.020872	3	0
GO:0048144	fibroblast proliferation	7.27208e-08	9	0	0.000175325	5	0
GO:0048145	regulation of fibroblast proliferation	6.56961e-08	9	0	0.000166547	5	0
GO:0048146	positive regulation of fibroblast proliferation	0.000631885	4	0	0.0246488	2	0
GO:0048469	cell maturation	0.000118586	8	0	0.0125259	4	0
GO:0048538	thymus development	0.000508684	4	0	0.00268669	3	0
GO:0048588	developmental cell growth	7.86331e-06	11	0	0.00215708	6	0
GO:0048634	regulation of muscle organ development	0.000371342	4	0	0.00218033	3	0
GO:0048636	positive regulation of muscle organ development	0.00757736	2	0	0.000374973	3	0
GO:0048640	negative regulation of developmental growth	0.00912752	4	0	0.0039042	4	0
GO:0048641	regulation of skeletal muscle tissue development	0.00089462	3	0	0.00842761	2	0
GO:0048645	animal organ formation	0.000228223	5	0	0.00608204	3	0
GO:0048662	negative regulation of smooth muscle cell proliferation	3.89258e-08	9	0	0.000127049	5	0
GO:0048668	collateral sprouting	0.0118337	2	0	0.00949163	2	0
GO:0048738	cardiac muscle tissue development	8.78124e-15	21	0	0.00844685	5	0
GO:0048762	mesenchymal cell differentiation	7.93123e-16	22	0	0.0296856	4	0
GO:0048771	tissue remodeling	7.53831e-14	18	0	1.41032e-05	8	0
GO:0048799	animal organ maturation	0.0150509	2	0	0.0118942	2	0
GO:0048806	genitalia development	0.00413844	3	0	0.00255697	3	0
GO:0048863	stem cell differentiation	4.11616e-07	12	0	0.020685	4	0
GO:0050665	hydrogen peroxide biosynthetic process	1.97529e-05	4	0	0.00538624	2	0
GO:0050770	regulation of axonogenesis	0.00635383	5	0	0.0392724	3	0
GO:0050852	T cell receptor signaling pathway	0.0120035	4	0	0.0242061	3	0
GO:0050886	endocrine process	1.01268e-06	8	0	0.00166119	4	0
GO:0050892	intestinal absorption	3.19067e-05	5	0	0.0192974	2	0
GO:0050982	detection of mechanical stimulus	0.00589946	3	0	0.0270237	2	0
GO:0051123	RNA polymerase II preinitiation complex assembly	0.00089462	3	0	0.00842761	2	0
GO:0051148	negative regulation of muscle cell differentiation	0.0117042	3	0	0.0425388	2	0
GO:0051154	negative regulation of striated muscle cell differentiation	0.00310384	3	0	0.0178911	2	0
GO:0051208	sequestering of calcium ion	9.40764e-05	7	0	0.000858845	5	0
GO:0051209	release of sequestered calcium ion into cytosol	6.78874e-05	7	0	0.000687259	5	0
GO:0051282	regulation of sequestering of calcium ion	7.81191e-05	7	0	0.000754256	5	0
GO:0051283	negative regulation of sequestering of calcium ion	7.11546e-05	7	0	0.000708749	5	0
GO:0051480	regulation of cytosolic calcium ion concentration	5.89836e-05	12	0	8.20004e-06	11	0
GO:0051568	histone H3-K4 methylation	0.00834913	3	0	0.033829	2	0
GO:0051569	regulation of histone H3-K4 methylation	0.00175316	3	0	0.0125259	2	0
GO:0051592	response to calcium ion	0.0207212	4	0	0.00182642	5	0
GO:0051709	regulation of killing of cells of other organism	0.003618	2	0	0.00326264	2	0
GO:0051930	regulation of sensory perception of pain	0.00290488	3	0	0.0171659	2	0
GO:0051931	regulation of sensory perception	0.00310384	3	0	0.0178911	2	0
GO:0051952	regulation of amine transport	0.0228016	3	0	0.012611	3	0
GO:0051972	regulation of telomerase activity	5.83083e-05	5	0	0.0238607	2	0
GO:0051973	positive regulation of telomerase activity	0.000197162	4	0	0.0144901	2	0
GO:0055021	regulation of cardiac muscle tissue growth	4.27799e-06	7	0	0.0453046	2	0
GO:0055067	monovalent inorganic cation homeostasis	0.0215061	4	0	0.0376463	3	0
GO:0055074	calcium ion homeostasis	3.2199e-06	16	0	3.24667e-06	13	0
GO:0055076	transition metal ion homeostasis	0.000961145	6	0	0.030923	3	0
GO:0055090	acylglycerol homeostasis	9.57415e-12	10	0	0.0200398	2	0
GO:0055092	sterol homeostasis	5.84008e-13	14	0	3.8565e-06	7	0
GO:0060047	heart contraction	1.88921e-06	12	0	0.00242108	6	0
GO:0060048	cardiac muscle contraction	2.94635e-05	8	0	0.0304286	3	0
GO:0060065	uterus development	0.000475927	3	0	0.00588651	2	0
GO:0060191	regulation of lipase activity	7.80995e-11	12	0	0.000283408	5	0
GO:0060193	positive regulation of lipase activity	1.9353e-08	9	0	9.02772e-05	5	0
GO:0060231	mesenchymal to epithelial transition	0.00757736	2	0	0.00633833	2	0
GO:0060260	regulation of transcription initiation from RNA polymerase II promoter	0.00206851	3	0	0.0138296	2	0
GO:0060261	positive regulation of transcription initiation from RNA polymerase II promoter	0.00100017	3	0	0.00895	2	0
GO:0060324	face development	0.000474854	4	0	0.0214997	2	0
GO:0060333	interferon-gamma-mediated signaling pathway	0.00122951	3	0	0.0101158	2	0
GO:0060402	calcium ion transport into cytosol	7.88779e-05	8	0	0.000410286	6	0
GO:0060438	trachea development	1.97529e-05	4	0	0.00538624	2	0
GO:0060439	trachea morphogenesis	1.88679e-06	4	0	0.00215708	2	0
GO:0060443	mammary gland morphogenesis	0.000438304	4	0	0.00243875	3	0
GO:0060444	branching involved in mammary gland duct morphogenesis	0.00891686	2	0	0.000478919	3	0
GO:0060479	lung cell differentiation	0.0103373	2	0	0.00842761	2	0
GO:0060485	mesenchyme development	4.70498e-15	23	0	0.0165822	5	0
GO:0060537	muscle tissue development	5.35437e-14	25	0	0.00180304	8	0
GO:0060538	skeletal muscle organ development	0.00825992	5	0	0.0450289	3	0
GO:0060560	developmental growth involved in morphogenesis	0.000183258	9	0	0.00215708	6	0
GO:0060571	morphogenesis of an epithelial fold	0.0103373	2	0	0.00842761	2	0
GO:0060603	mammary gland duct morphogenesis	0.0150509	2	0	0.00103119	3	0
GO:0060612	adipose tissue development	0.000371342	4	0	0.00218033	3	0
GO:0060675	ureteric bud morphogenesis	1.97529e-05	6	0	0.0366931	2	0
GO:0060736	prostate gland growth	0.00230169	2	0	0.00215708	2	0
GO:0060749	mammary gland alveolus development	0.000414116	3	0	0.00538624	2	0
GO:0060986	endocrine hormone secretion	5.64147e-06	6	0	0.0254416	2	0
GO:0061008	hepaticobiliary system development	0.000286551	7	0	0.00187256	5	0
GO:0061097	regulation of protein tyrosine kinase activity	0.00085324	5	0	0.0123918	3	0
GO:0061351	neural precursor cell proliferation	0.00120794	6	0	0.0343508	3	0
GO:0061377	mammary gland lobule development	0.000414116	3	0	0.00538624	2	0
GO:0061387	regulation of extent of cell growth	0.0018916	5	0	0.0190453	3	0
GO:0061448	connective tissue development	4.96361e-07	13	0	0.03521	4	0
GO:0065005	protein-lipid complex assembly	1.69792e-11	9	0	0.0125259	2	0
GO:0070167	regulation of biomineral tissue development	0.000184771	6	0	0.0144901	3	0
GO:0070169	positive regulation of biomineral tissue development	0.0053522	3	0	0.0254416	2	0
GO:0070252	actin-mediated cell contraction	0.00115345	5	0	0.0144901	3	0
GO:0070328	triglyceride homeostasis	9.57415e-12	10	0	0.0200398	2	0
GO:0070508	cholesterol import	8.16057e-05	3	0	0.0446627	1	0
GO:0070897	transcription preinitiation complex assembly	0.000239432	4	0	0.0157371	2	0
GO:0070988	demethylation	4.57327e-05	6	0	0.000113441	5	0
GO:0070989	oxidative demethylation	8.75981e-07	5	0	0.000330011	3	0
GO:0071280	cellular response to copper ion	0.00135302	3	0	0.000867976	3	0
GO:0071300	cellular response to retinoic acid	0.0109286	3	0	0.00630419	3	0
GO:0071322	cellular response to carbohydrate stimulus	0.000444087	7	0	0.0109689	4	0
GO:0071326	cellular response to monosaccharide stimulus	0.000330342	7	0	0.00936337	4	0
GO:0071331	cellular response to hexose stimulus	0.00153785	6	0	0.00916839	4	0
GO:0071333	cellular response to glucose stimulus	0.00145432	6	0	0.00892008	4	0
GO:0071383	cellular response to steroid hormone stimulus	7.39951e-05	9	0	0.00120864	6	0
GO:0071392	cellular response to estradiol stimulus	0.00290488	3	0	0.00184858	3	0
GO:0071398	cellular response to fatty acid	0.0222756	2	0	0.00184858	3	0
GO:0071450	cellular response to oxygen radical	0.0111	2	0	0.00895	2	0
GO:0071451	cellular response to superoxide	0.0111	2	0	0.00895	2	0
GO:0071466	cellular response to xenobiotic stimulus	6.74802e-07	11	0	0.000104619	7	0
GO:0071479	cellular response to ionizing radiation	3.6868e-07	8	0	0.00765752	3	0
GO:0071480	cellular response to gamma radiation	1.81631e-08	7	0	0.0125259	2	0
GO:0071542	dopaminergic neuron differentiation	2.02319e-05	5	0	0.0164477	2	0
GO:0071695	anatomical structure maturation	6.53923e-06	11	0	0.000404546	7	0
GO:0071706	tumor necrosis factor superfamily cytokine production	4.91742e-19	23	0	0.0156792	4	0
GO:0071715	icosanoid transport	0.00648906	3	0	0.0038932	3	0
GO:0071825	protein-lipid complex subunit organization	2.05323e-15	13	0	2.46197e-05	5	0
GO:0071827	plasma lipoprotein particle organization	7.1973e-16	13	0	1.71023e-05	5	0
GO:0071867	response to monoamine	0.00195641	5	0	7.5958e-05	6	0
GO:0071868	cellular response to monoamine stimulus	0.00169052	5	0	6.39999e-05	6	0
GO:0071869	response to catecholamine	0.00195641	5	0	7.5958e-05	6	0
GO:0071870	cellular response to catecholamine stimulus	0.00169052	5	0	6.39999e-05	6	0
GO:0072078	nephron tubule morphogenesis	3.96295e-05	6	0	0.0446627	2	0
GO:0072160	nephron tubule epithelial cell differentiation	0.00412354	2	0	0.00367606	2	0
GO:0072171	mesonephric tubule morphogenesis	2.13541e-05	6	0	0.0376463	2	0
GO:0072182	regulation of nephron tubule epithelial cell differentiation	0.00314955	2	0	0.00286472	2	0
GO:0072503	cellular divalent inorganic cation homeostasis	1.54663e-06	17	0	5.1836e-06	13	0
GO:0090077	foam cell differentiation	1.13751e-10	9	0	7.43595e-06	5	0
GO:0090181	regulation of cholesterol metabolic process	0.0194164	2	0	0.0150524	2	0
GO:0090278	negative regulation of peptide hormone secretion	0.000438304	4	0	0.0207072	2	0
GO:0090311	regulation of protein deacetylation	0.00510625	3	0	0.0246488	2	0
GO:0090594	inflammatory response to wounding	2.64255e-07	5	0	0.00407571	2	0
GO:0097006	regulation of plasma lipoprotein particle levels	1.92785e-12	13	0	1.865e-06	7	0
GO:0097421	liver regeneration	0.00237317	3	0	0.0150524	2	0
GO:0097553	calcium ion transmembrane import into cytosol	0.000214152	7	0	0.00152475	5	0
GO:0098801	regulation of renal system process	0.0194164	2	0	0.0150524	2	0
GO:0098815	modulation of excitatory postsynaptic potential	0.00392868	3	0	0.0207072	2	0
GO:0098926	postsynaptic signal transduction	0.0222756	2	0	0.0171659	2	0
GO:0106106	cold-induced thermogenesis	8.32045e-07	10	0	0.033829	3	0
GO:0110110	positive regulation of animal organ morphogenesis	0.0176124	2	0	0.00131798	3	0
GO:0110149	regulation of biomineralization	0.00020375	6	0	0.0150524	3	0
GO:0110151	positive regulation of biomineralization	0.00563469	3	0	0.0263201	2	0
GO:0120009	intermembrane lipid transfer	5.10285e-06	6	0	0.0246488	2	0
GO:0120161	regulation of cold-induced thermogenesis	8.32045e-07	10	0	0.033829	3	0
GO:0120162	positive regulation of cold-induced thermogenesis	2.93458e-06	8	0	0.0144901	3	0
GO:0140353	lipid export from cell	3.95788e-05	5	0	0.0207072	2	0
GO:0198738	cell-cell signaling by wnt	2.26588e-06	16	0	0.0240941	6	0
GO:1900034	regulation of cellular response to heat	1.58574e-05	4	0	0.000250891	3	0
GO:1900272	negative regulation of long-term synaptic potentiation	0.003618	2	0	0.00326264	2	0
GO:1900274	regulation of phospholipase C activity	3.5527e-05	5	0	0.00230914	3	0
GO:1900371	regulation of purine nucleotide biosynthetic process	0.0252076	2	0	0.00218033	3	0
GO:1900373	positive regulation of purine nucleotide biosynthetic process	0.0103373	2	0	0.000593656	3	0
GO:1901861	regulation of muscle tissue development	0.000315583	4	0	0.00196295	3	0
GO:1901863	positive regulation of muscle tissue development	0.00824406	2	0	0.000420852	3	0
GO:1902652	secondary alcohol metabolic process	6.17027e-14	17	0	0.000285574	6	0
GO:1902653	secondary alcohol biosynthetic process	0.00013347	5	0	0.0321692	2	0
GO:1902692	regulation of neuroblast proliferation	1.20415e-05	5	0	0.0138296	2	0
GO:1902894	negative regulation of pri-miRNA transcription by RNA polymerase II	0.00573895	2	0	0.000250891	3	0
GO:1902903	regulation of supramolecular fiber organization	1.74909e-06	15	0	0.0138985	6	0
GO:1902905	positive regulation of supramolecular fiber organization	4.75071e-07	12	0	0.0214759	4	0
GO:1903350	response to dopamine	0.00522825	4	0	0.000308258	5	0
GO:1903351	cellular response to dopamine	0.00508435	4	0	0.000294508	5	0
GO:1903555	regulation of tumor necrosis factor superfamily cytokine production	4.91742e-19	23	0	0.0156792	4	0
GO:1903557	positive regulation of tumor necrosis factor superfamily cytokine production	4.04013e-16	17	0	0.0179138	3	0
GO:1903670	regulation of sprouting angiogenesis	0.00871743	3	0	0.0347229	2	0
GO:1903725	regulation of phospholipid metabolic process	0.00290488	3	0	0.000131616	4	0
GO:1903727	positive regulation of phospholipid metabolic process	0.00462074	2	0	0.000177613	3	0
GO:1903828	negative regulation of cellular protein localization	0.0103635	4	0	0.021683	3	0
GO:1904353	regulation of telomere capping	0.00110756	3	0	0.00949163	2	0
GO:1904356	regulation of telomere maintenance via telomere lengthening	0.00142766	4	0	0.00529727	3	0
GO:1904358	positive regulation of telomere maintenance via telomere lengthening	0.000261541	4	0	0.00173197	3	0
GO:1904385	cellular response to angiotensin	4.06786e-09	7	0	0.00895	2	0
GO:1904646	cellular response to amyloid-beta	2.19629e-07	7	0	0.00268669	3	0
GO:1904706	negative regulation of vascular associated smooth muscle cell proliferation	2.7646e-06	6	0	0.0207072	2	0
GO:1904779	regulation of protein localization to centrosome	0.00230169	2	0	0.0446627	1	0
GO:1905314	semi-lunar valve development	3.19067e-05	5	0	0.0192974	2	0
GO:1905332	positive regulation of morphogenesis of an epithelium	0.000261541	4	0	0.00173197	3	0
GO:1905521	regulation of macrophage migration	0.000371342	4	0	0.0192974	2	0
GO:1905523	positive regulation of macrophage migration	7.70301e-05	4	0	0.00949163	2	0
GO:1905906	regulation of amyloid fibril formation	0.000302697	3	0	0.00448594	2	0
GO:1905954	positive regulation of lipid localization	7.71837e-09	11	0	0.00371297	4	0
GO:1990000	amyloid fibril formation	0.00223302	3	0	0.00140351	3	0
GO:1990845	adaptive thermogenesis	1.72443e-06	10	0	0.040963	3	0
GO:2000177	regulation of neural precursor cell proliferation	0.000109085	6	0	0.0114424	3	0
GO:2000179	positive regulation of neural precursor cell proliferation	0.000106303	5	0	0.0296093	2	0
GO:2000278	regulation of DNA biosynthetic process	5.44213e-06	8	0	0.0176142	3	0
GO:2000379	positive regulation of reactive oxygen species metabolic process	3.06647e-09	10	0	0.000133106	5	0
GO:2000514	regulation of CD4-positive, alpha-beta T cell activation	2.74134e-06	7	0	0.0415592	2	0
GO:2000573	positive regulation of DNA biosynthetic process	2.73481e-05	6	0	0.00630419	3	0
GO:2000677	regulation of transcription regulatory region DNA binding	7.67388e-05	5	0	0.00341778	3	0
GO:2000679	positive regulation of transcription regulatory region DNA binding	2.71618e-06	5	0	0.000593656	3	0
GO:2001252	positive regulation of chromosome organization	0.00360549	4	0	0.0100998	3	0

## Sheet: Table S6-2 MF
Supplementary Table S6-2: Datailed information of overlapping molecular functions(MF) enrichment of common targets and CHD targets
		MF index enriched by CHD targets			MF index enriched by common targets
ID	Description	qvalue	Count	Number of hub genes	qvalue	Count	Number of hub genes
GO:0005126	cytokine receptor binding	1.60362e-31	37	4	9.00423e-05	9	4	critical molecular functions: Number of hub genes in CHD targets-enriched BP and common targets-enriched BP is greater than or equal to 3(terms with red font)
GO:0030546	signaling receptor activator activity	2.97742e-18	33	3	0.00114136	10	4
GO:0048018	receptor ligand activity	1.3877e-17	32	3	0.00330228	9	4
GO:0005125	cytokine activity	1.24236e-20	27	3	0.0129503	5	3
GO:0002020	protease binding	0.000108167	8	2	0.000445322	6	4
GO:0001664	G protein-coupled receptor binding	1.22574e-05	13	2	0.00317992	7	2
GO:0008009	chemokine activity	2.47972e-05	6	2	0.0380098	2	2
GO:0032813	tumor necrosis factor receptor superfamily binding	0.000266849	5	2	0.000704684	4	2
GO:0042379	chemokine receptor binding	1.91528e-07	9	2	0.0119427	3	2
GO:0001216	DNA-binding transcription activator activity	0.00179995	12	1	0.0407587	6	1
GO:0001228	DNA-binding transcription activator activity, RNA polymerase II-specific	0.00164722	12	1	0.0392475	6	1
GO:0004601	peroxidase activity	0.0187355	3	1	0.0401892	2	1
GO:0004712	protein serine/threonine/tyrosine kinase activity	0.0133599	3	1	0.0324992	2	1
GO:0005123	death receptor binding	0.0248633	2	1	0.0107212	2	1
GO:0005164	tumor necrosis factor receptor binding	0.00625307	3	1	0.018346	2	1
GO:0015459	potassium channel regulator activity	0.0211155	3	1	0.04334	2	1
GO:0016684	oxidoreductase activity, acting on peroxide as acceptor	0.0219325	3	1	0.0443025	2	1
GO:0016705	oxidoreductase activity, acting on paired donors, with incorporation or reduction of molecular oxygen	0.000455336	8	1	7.48198e-10	13	1
GO:0019902	phosphatase binding	4.67091e-05	10	1	0.000445322	7	1
GO:0019903	protein phosphatase binding	0.00514962	6	1	0.00374057	5	1
GO:0020037	heme binding	6.28379e-08	12	1	8.89978e-09	11	1
GO:0031625	ubiquitin protein ligase binding	5.88177e-05	12	1	0.0282522	5	1
GO:0035497	cAMP response element binding	0.0163919	2	1	0.00759674	2	1
GO:0044389	ubiquitin-like protein ligase binding	2.39103e-05	13	1	0.0340935	5	1
GO:0046332	SMAD binding	3.49707e-06	8	1	0.0136223	3	1
GO:0046906	tetrapyrrole binding	1.29695e-07	12	1	1.46323e-09	12	1
GO:0051721	protein phosphatase 2A binding	0.00663193	3	1	0.00251504	3	1
GO:0061629	RNA polymerase II-specific DNA-binding transcription factor binding	2.49774e-08	17	1	3.85923e-05	10	1
GO:0070412	R-SMAD binding	9.80124e-06	5	1	0.0119692	2	1
GO:0106310	protein serine kinase activity	0.0233603	8	1	0.0493207	5	1
GO:0140297	DNA-binding transcription factor binding	1.38274e-09	21	1	0.000241873	10	1
GO:0001091	RNA polymerase II general transcription initiation factor binding	0.023151	2	0	0.0100959	2	0
GO:0001221	transcription coregulator binding	3.36637e-07	9	0	3.85923e-05	6	0
GO:0001223	transcription coactivator binding	4.53791e-05	5	0	1.28237e-05	5	0
GO:0001618	virus receptor activity	0.00994061	4	0	0.0128755	3	0
GO:0003707	steroid hormone receptor activity	0.030897	2	0	7.20227e-05	4	0
GO:0004497	monooxygenase activity	0.000927183	6	0	1.60551e-06	8	0
GO:0004879	nuclear receptor activity	0.0194211	3	0	3.58594e-07	7	0
GO:0005178	integrin binding	5.90316e-07	11	0	0.0499209	3	0
GO:0005319	lipid transporter activity	0.00125638	7	0	0.00390093	5	0
GO:0005496	steroid binding	2.32914e-07	10	0	0.000927403	5	0
GO:0005504	fatty acid binding	0.0103577	3	0	0.000339379	4	0
GO:0005506	iron ion binding	0.00113958	7	0	1.93731e-05	8	0
GO:0005539	glycosaminoglycan binding	2.01612e-07	14	0	0.0121385	5	0
GO:0008013	beta-catenin binding	0.00246614	5	0	0.00361469	4	0
GO:0008022	protein C-terminus binding	0.0128702	6	0	0.0259308	4	0
GO:0008201	heparin binding	2.0397e-06	11	0	0.00481575	5	0
GO:0008391	arachidonic acid monooxygenase activity	0.000133757	4	0	0.0107212	2	0
GO:0008395	steroid hydroxylase activity	6.6855e-06	6	0	2.4026e-05	5	0
GO:0015248	sterol transporter activity	5.05018e-06	6	0	0.0239363	2	0
GO:0016709	oxidoreductase activity, acting on paired donors, with incorporation or reduction of molecular oxygen, NAD(P)H as one donor, and incorporation of one atom of oxygen	0.00160338	4	0	0.00447376	3	0
GO:0016712	oxidoreductase activity, acting on paired donors, with incorporation or reduction of molecular oxygen, reduced flavin or flavoprotein as one donor, and incorporation of one atom of oxygen	8.70614e-06	6	0	2.9014e-05	5	0
GO:0016922	nuclear receptor binding	0.000159661	8	0	0.0120582	4	0
GO:0019825	oxygen binding	0.000101668	5	0	0.00374057	3	0
GO:0019838	growth factor binding	4.94442e-07	11	0	0.0478961	3	0
GO:0031072	heat shock protein binding	1.24353e-05	9	0	0.00247436	5	0
GO:0031406	carboxylic acid binding	0.0311292	5	0	8.14365e-07	10	0
GO:0032451	demethylase activity	0.0103577	3	0	0.00374057	3	0
GO:0033293	monocarboxylic acid binding	0.0413688	3	0	2.94092e-05	6	0
GO:0034185	apolipoprotein binding	0.0180115	2	0	0.000536327	3	0
GO:0044325	transmembrane transporter binding	0.0447371	4	0	0.0102787	4	0
GO:0051059	NF-kappaB binding	0.000442738	4	0	0.0166012	2	0
GO:0051879	Hsp90 protein binding	0.0016833	4	0	0.00460335	3	0
GO:0070330	aromatase activity	6.87454e-07	6	0	8.13426e-05	4	0
GO:0070888	E-box binding	0.0163919	3	0	0.0368072	2	0
GO:0071813	lipoprotein particle binding	0.000529333	4	0	0.00247436	3	0
GO:0071814	protein-lipid complex binding	0.000529333	4	0	0.00247436	3	0
GO:0098531	ligand-activated transcription factor activity	0.0194211	3	0	3.58594e-07	7	0
GO:0120013	lipid transfer activity	2.28684e-05	6	0	0.0368072	2	0
GO:0120015	sterol transfer activity	4.49302e-07	6	0	0.0119692	2	0
GO:0120020	cholesterol transfer activity	3.49665e-07	6	0	0.0113458	2	0
GO:0140272	exogenous protein binding	0.00164722	5	0	0.0131085	3	0
GO:0140296	general transcription initiation factor binding	0.00193964	4	0	0.0346466	2	0
GO:1901681	sulfur compound binding	8.10661e-07	14	0	0.0189869	5	0

## Sheet: Table S6-3 CC
Supplementary Table S6-3: Datailed information of overlapping Cellular components(CC) enrichment of common targets and CHD targets
		CC index enriched by CHD targets			CC index enriched by common targets
ID	Description	qvalue	Count	Number of hub genes	qvalue	Count	Number of hub genes
GO:0045121	membrane raft	7.29085e-11	20	3	1.63791e-12	18	3	critical Cellular components: Number of hub genes in CHD targets-enriched BP and common targets-enriched BP is greater than or equal to 3(terms with red font)
GO:0098857	membrane microdomain	7.29085e-11	20	3	1.63791e-12	18	3
GO:0005788	endoplasmic reticulum lumen	3.36626e-07	15	1	0.0041267	7	2
GO:0000791	euchromatin	0.00117576	4	1	0.00419586	3	1
GO:0005901	caveola	2.53212e-07	9	1	5.15899e-06	7	1
GO:0009897	external side of plasma membrane	2.09588e-08	19	1	0.00938651	7	1
GO:0044853	plasma membrane raft	3.27499e-07	10	1	3.76028e-06	8	1
GO:0090575	RNA polymerase II transcription regulator complex	8.10492e-06	10	1	0.00513756	5	1
GO:0031983	vesicle lumen	2.09588e-08	17	0	7.06949e-05	10	2
GO:0034774	secretory granule lumen	1.0077e-07	16	0	0.00186612	8	2
GO:0060205	cytoplasmic vesicle lumen	1.07717e-07	16	0	0.00186612	8	2
GO:0031091	platelet alpha granule	3.4401e-09	11	0	0.0165917	3	1
GO:0031093	platelet alpha granule lumen	4.48608e-08	9	0	0.00938651	3	1
GO:0005769	early endosome	8.22197e-09	19	0	0.00387054	8	0
GO:0005791	rough endoplasmic reticulum	0.0155781	4	0	0.0134961	3	0
GO:0005925	focal adhesion	0.00882924	10	0	0.00938651	7	0
GO:0030016	myofibril	0.000618509	9	0	0.00420636	6	0
GO:0030017	sarcomere	0.000350384	9	0	0.00889065	5	0
GO:0030055	cell-substrate junction	0.00973867	10	0	0.00943216	7	0
GO:0030135	coated vesicle	0.0306915	7	0	0.0217384	5	0
GO:0030136	clathrin-coated vesicle	0.0178828	6	0	0.0217801	4	0
GO:0030139	endocytic vesicle	1.62051e-07	16	0	0.0108997	6	0
GO:0030662	coated vesicle membrane	0.0408545	5	0	0.0182546	4	0
GO:0030665	clathrin-coated vesicle membrane	0.0098222	5	0	0.00668882	4	0
GO:0030666	endocytic vesicle membrane	0.000187226	9	0	0.00668882	5	0
GO:0030669	clathrin-coated endocytic vesicle membrane	0.00137098	5	0	0.00347282	4	0
GO:0030877	beta-catenin destruction complex	0.000477133	3	0	0.00507977	2	0
GO:0031143	pseudopodium	0.00176665	3	0	0.00877554	2	0
GO:0032994	protein-lipid complex	2.27062e-24	17	0	0.00420636	3	0
GO:0034358	plasma lipoprotein particle	5.20742e-25	17	0	0.00387374	3	0
GO:0034361	very-low-density lipoprotein particle	3.32579e-17	11	0	0.00938651	2	0
GO:0034362	low-density lipoprotein particle	3.36626e-07	5	0	0.00606459	2	0
GO:0034385	triglyceride-rich plasma lipoprotein particle	3.32579e-17	11	0	0.00938651	2	0
GO:0042627	chylomicron	2.1755e-15	9	0	0.00606459	2	0
GO:0043209	myelin sheath	0.0218005	3	0	0.0313048	2	0
GO:0043292	contractile fiber	0.000734983	9	0	0.00430967	6	0
GO:0045177	apical part of cell	0.0263477	9	0	0.00012087	11	0
GO:0045334	clathrin-coated endocytic vesicle	0.000544305	6	0	0.00430967	4	0
GO:0071682	endocytic vesicle lumen	7.25524e-06	5	0	0.0108997	2	0
GO:0098858	actin-based cell projection	0.0266464	6	0	0.0306575	4	0
GO:0098978	glutamatergic synapse	0.0205719	8	0	0.0320361	5	0
GO:0099091	postsynaptic specialization, intracellular component	0.0287906	2	0	0.00924437	2	0
GO:0099092	postsynaptic density, intracellular component	0.0205719	2	0	0.00668882	2	0
GO:1990777	lipoprotein particle	5.20742e-25	17	0	0.00387374	3	0
GO:1990909	Wnt signalosome	2.53212e-07	5	0	0.00557046	2	0

## Sheet: Table S6-4 KEGG
Supplementary Table S6-4: Datailed information of overlapping KEGG pathways enrichment of common targets and CHD targets
		CC index enriched by CHD targets			CC index enriched by common targets
ID	Description	qvalue	Count	Number of hub genes	qvalue	Count	Number of hub genes
hsa05417	Lipid and atherosclerosis	5.40616e-37	47	7	4.16193e-09	17	7	critical KEGG pathways: Number of hub genes in CHD targets-enriched BP and common targets-enriched BP is greater than or equal to 6 (terms with red font), and two important CHD-related pathways were searched by pubmed database (terms with blue font).
hsa04668	TNF signaling pathway	4.4339e-19	24	7	4.25301e-08	12	7
hsa04657	IL-17 signaling pathway	3.15161e-17	21	7	6.15488e-08	11	7
hsa04933	AGE-RAGE signaling pathway in diabetic complications	1.41692e-27	30	6	2.30031e-09	13	7
hsa05163	Human cytomegalovirus infection	2.18356e-24	37	6	6.97348e-06	13	6
hsa05161	Hepatitis B	1.27434e-24	33	6	0.000167134	9	6
hsa05142	Chagas disease	1.3124e-23	27	5	1.31383e-07	11	6
hsa04932	Non-alcoholic fatty liver disease	3.28815e-10	18	5	2.94834e-05	10	6
hsa05167	Kaposi sarcoma-associated herpesvirus infection	2.11205e-21	32	5	3.32272e-05	11	5
hsa05418	Fluid shear stress and atherosclerosis	3.91877e-20	27	5	4.25301e-08	13	5
hsa05132	Salmonella infection	5.05499e-13	26	5	0.00510186	8	5
hsa05164	Influenza A	8.14653e-16	25	5	0.000869567	8	5
hsa05135	Yersinia infection	6.35744e-15	22	5	0.000264577	8	5
hsa04010	MAPK signaling pathway	2.10514e-15	31	4	0.0017222	10	5
hsa05010	Alzheimer disease	1.05389e-09	27	4	5.57721e-05	15	5
hsa05205	Proteoglycans in cancer	1.02735e-20	32	4	1.17239e-05	12	4
hsa05165	Human papillomavirus infection	2.27217e-10	26	4	0.000447474	12	4
hsa05171	Coronavirus disease - COVID-19	1.02733e-13	26	4	0.000114839	11	4
hsa05131	Shigellosis	9.85208e-11	23	4	0.000612492	10	4
hsa05170	Human immunodeficiency virus 1 infection	5.11457e-12	23	4	0.00233995	8	4
hsa05323	Rheumatoid arthritis	9.32307e-20	23	4	0.000834776	6	4
hsa05130	Pathogenic Escherichia coli infection	8.28556e-12	22	4	0.0145405	6	4
hsa04621	NOD-like receptor signaling pathway	7.45691e-10	19	4	0.0114057	6	4
hsa04625	C-type lectin receptor signaling pathway	4.26972e-14	19	4	0.000282692	7	4
hsa04210	Apoptosis	4.08608e-11	18	4	0.000257088	8	4
hsa04620	Toll-like receptor signaling pathway	5.05102e-13	18	4	0.00131439	6	4
hsa04936	Alcoholic liver disease	8.12977e-11	18	4	7.44545e-05	9	4
hsa05133	Pertussis	3.1108e-14	17	4	0.000339356	6	4
hsa05166	Human T-cell leukemia virus 1 infection	1.02735e-20	33	3	0.00295218	8	3
hsa05206	MicroRNAs in cancer	1.93353e-12	28	3	0.00224472	10	3
hsa05022	Pathways of neurodegeneration - multiple diseases	2.8841e-07	26	3	0.00223083	13	3
hsa05210	Colorectal cancer	2.95413e-24	26	3	1.9035e-05	8	3
hsa05140	Leishmaniasis	2.95413e-24	25	3	0.000357646	6	3
hsa04380	Osteoclast differentiation	1.07705e-17	24	3	0.000180101	8	3
hsa05145	Toxoplasmosis	4.4339e-19	24	3	8.86099e-05	8	3
hsa05152	Tuberculosis	2.30951e-14	24	3	0.00116306	8	3
hsa05160	Hepatitis C	1.10004e-14	23	3	7.20864e-06	11	3
hsa04062	Chemokine signaling pathway	5.11457e-12	22	3	0.00456551	7	3
hsa05162	Measles	8.75805e-14	21	3	0.0128437	5	3
hsa04660	T cell receptor signaling pathway	3.51865e-15	20	3	0.000282692	7	3
hsa04926	Relaxin signaling pathway	1.94484e-12	19	3	7.56199e-06	10	3
hsa01522	Endocrine resistance	1.79856e-13	18	3	7.20864e-06	9	3
hsa05144	Malaria	6.23102e-19	18	3	0.00224472	4	3
hsa04064	NF-kappa B signaling pathway	5.11457e-12	17	3	0.00485148	5	3
hsa04061	Viral protein interaction with cytokine and cytokine receptor	2.80749e-10	15	3	0.00430461	5	3
hsa05146	Amoebiasis	3.64019e-10	15	3	0.0012244	6	3
hsa04915	Estrogen signaling pathway	1.32271e-07	14	3	5.85517e-09	14	3
hsa05134	Legionellosis	1.4168e-12	14	3	0.0161835	3	3
hsa05222	Small cell lung cancer	7.70095e-09	13	3	0.0032251	5	3
hsa05120	Epithelial cell signaling in Helicobacter pylori infection	0.000127811	7	3	0.00598315	4	3
hsa04218	Cellular senescence	9.44742e-17	25	2	0.00190084	7	3
hsa05215	Prostate cancer	1.64933e-20	24	2	9.74039e-09	12	3
hsa05415	Diabetic cardiomyopathy	3.55003e-09	19	2	0.000175283	10	3
hsa04150	mTOR signaling pathway	1.58159e-08	16	2	0.0060163	6	3
hsa04931	Insulin resistance	6.49744e-09	14	2	1.22797e-05	9	3
hsa04072	Phospholipase D signaling pathway	4.25538e-05	11	2	0.000390872	8	3
hsa04923	Regulation of lipolysis in adipocytes	0.0074263	4	2	1.17239e-05	7	3
hsa05224	Breast cancer	1.5677e-19	27	2	9.21139e-05	9	2
hsa05207	Chemical carcinogenesis - receptor activation	7.4852e-13	24	2	9.98244e-10	18	2
hsa05208	Chemical carcinogenesis - reactive oxygen species	1.35025e-11	23	2	0.000312029	10	2
hsa05321	Inflammatory bowel disease	2.0588e-23	23	2	0.00481547	4	2
hsa05235	PD-L1 expression and PD-1 checkpoint pathway in cancer	1.61475e-16	20	2	0.00068159	6	2
hsa04510	Focal adhesion	9.19912e-08	17	2	0.00190084	8	2
hsa04722	Neurotrophin signaling pathway	4.18835e-11	17	2	0.00219537	6	2
hsa05020	Prion disease	2.08272e-05	16	2	0.00784528	8	2
hsa01524	Platinum drug resistance	3.27176e-12	15	2	0.00154521	5	2
hsa05203	Viral carcinogenesis	2.75351e-06	15	2	0.0162177	6	2
hsa05202	Transcriptional misregulation in cancer	6.48216e-06	14	2	0.00465206	7	2
hsa05211	Renal cell carcinoma	1.88471e-11	14	2	0.00573837	4	2
hsa04012	ErbB signaling pathway	3.09839e-09	13	2	0.000559867	6	2
hsa04024	cAMP signaling pathway	9.60868e-05	13	2	0.000295833	10	2
hsa04662	B cell receptor signaling pathway	1.83286e-08	12	2	0.00223083	5	2
hsa04920	Adipocytokine signaling pathway	2.83035e-09	12	2	0.024511	3	2
hsa05219	Bladder cancer	5.42756e-12	12	2	0.000180119	5	2
hsa04071	Sphingolipid signaling pathway	6.14596e-06	11	2	0.0076453	5	2
hsa04650	Natural killer cell mediated cytotoxicity	1.49041e-05	11	2	0.0108036	5	2
hsa04726	Serotonergic synapse	4.45803e-06	11	2	4.20194e-07	11	2
hsa05231	Choline metabolism in cancer	9.80307e-07	11	2	0.00105795	6	2
hsa04370	VEGF signaling pathway	6.76209e-07	9	2	0.00011289	6	2
hsa04664	Fc epsilon RI signaling pathway	1.70861e-05	8	2	0.0012244	5	2
hsa04921	Oxytocin signaling pathway	0.00291506	8	2	0.00179991	7	2
hsa04066	HIF-1 signaling pathway	1.06538e-11	17	1	2.42637e-06	10	3
hsa04151	PI3K-Akt signaling pathway	2.70444e-17	36	1	0.00471742	10	2
hsa04068	FoxO signaling pathway	2.60336e-15	22	1	0.00305018	6	2
hsa04014	Ras signaling pathway	6.76209e-07	17	1	0.00363691	8	2
hsa04917	Prolactin signaling pathway	1.8058e-12	15	1	6.84395e-06	8	2
hsa04015	Rap1 signaling pathway	0.000212376	12	1	0.00224472	8	2
hsa04211	Longevity regulating pathway	4.55151e-08	12	1	0.00288069	5	2
hsa04115	p53 signaling pathway	5.00843e-08	11	1	0.0276688	3	2
hsa04910	Insulin signaling pathway	2.16756e-05	11	1	0.00363691	6	2
hsa04371	Apelin signaling pathway	0.000106371	10	1	6.48539e-05	9	2
hsa04152	AMPK signaling pathway	0.000685147	8	1	0.00223083	6	2
hsa04022	cGMP-PKG signaling pathway	0.0128036	7	1	4.85528e-05	10	2
hsa04213	Longevity regulating pathway - multiple species	6.29333e-05	7	1	0.019182	3	2
hsa04930	Type II diabetes mellitus	8.41782e-05	6	1	3.79157e-05	6	2
hsa04914	Progesterone-mediated oocyte maturation	0.0145344	5	1	0.0166394	4	2
hsa04940	Type I diabetes mellitus	0.000462112	5	1	0.00154521	4	2
hsa05225	Hepatocellular carcinoma	4.10832e-21	30	1	0.00248492	7	1
hsa04659	Th17 cell differentiation	5.50595e-23	27	1	0.0193151	4	1
hsa05226	Gastric cancer	2.64981e-18	26	1	0.00154521	7	1
hsa05212	Pancreatic cancer	1.04736e-21	23	1	0.00750714	4	1
hsa01521	EGFR tyrosine kinase inhibitor resistance	2.46799e-16	19	1	0.000396411	6	1
hsa04919	Thyroid hormone signaling pathway	5.41601e-11	17	1	0.00224472	6	1
hsa05213	Endometrial cancer	5.72205e-15	16	1	0.000105234	6	1
hsa04550	Signaling pathways regulating pluripotency of stem cells	3.18962e-08	15	1	0.0141131	5	1
hsa04935	Growth hormone synthesis, secretion and action	3.0075e-09	15	1	0.00219537	6	1
hsa05214	Glioma	6.72923e-10	13	1	0.0072307	4	1
hsa05221	Acute myeloid leukemia	1.6673e-10	13	1	0.0011789	5	1
hsa04658	Th1 and Th2 cell differentiation	6.49655e-08	12	1	0.0128437	4	1
hsa05218	Melanoma	4.31242e-09	12	1	0.0063273	4	1
hsa05223	Non-small cell lung cancer	4.31242e-09	12	1	0.0063273	4	1
hsa05230	Central carbon metabolism in cancer	3.23629e-09	12	1	0.00133818	5	1
hsa04261	Adrenergic signaling in cardiomyocytes	4.69005e-05	11	1	0.00158564	7	1
hsa04670	Leukocyte transendothelial migration	4.13327e-06	11	1	0.0225958	4	1
hsa05204	Chemical carcinogenesis - DNA adducts	2.82341e-08	11	1	0.00128972	5	1
hsa04725	Cholinergic synapse	0.0019262	7	1	0.000412798	7	1
hsa04929	GnRH secretion	7.65015e-05	7	1	2.52481e-05	7	1
hsa04912	GnRH signaling pathway	0.00284364	6	1	0.00334532	5	1
hsa00590	Arachidonic acid metabolism	0.00206452	5	1	0.00402054	4	1
hsa01523	Antifolate resistance	9.03484e-05	5	1	0.00384824	3	1
hsa05030	Cocaine addiction	0.00082107	5	1	0.011749	3	1
hsa04960	Aldosterone-regulated sodium reabsorption	0.000236769	5	0	0.00614016	3	1
hsa04979	Cholesterol metabolism	9.575e-10	11	0	0.0123084	3	0
hsa04934	Cushing syndrome	0.000244081	10	0	0.000121499	9	0
hsa04520	Adherens junction	3.1081e-06	9	0	0.0261562	3	0
hsa04916	Melanogenesis	4.69005e-05	9	0	0.0162297	4	0
hsa05216	Thyroid cancer	1.086e-08	9	0	0.00614016	3	0
hsa00980	Metabolism of xenobiotics by cytochrome P450	4.34069e-05	8	0	0.00801187	4	0
hsa00982	Drug metabolism - cytochrome P450	2.5132e-05	8	0	0.0269093	3	0
hsa04928	Parathyroid hormone synthesis, secretion and action	0.000313777	8	0	0.00141158	6	0
hsa04540	Gap junction	0.00220653	6	0	0.000652326	6	0
hsa00591	Linoleic acid metabolism	7.75734e-05	5	0	0.00359477	3	0
hsa00830	Retinol metabolism	0.00316333	5	0	0.0054992	4	0
hsa04730	Long-term depression	0.00193577	5	0	0.0178666	3	0
hsa03320	PPAR signaling pathway	0.0177589	4	0	5.57721e-05	7	0
hsa04975	Fat digestion and absorption	0.0160666	3	0	0.00864113	3	0
